# Supplementary material for: Functional analysis of structural variants in single cells using Strand-seq
Source: Nat Biotechnol. 2022 Nov 24;41(6):832–44. doi: 10.1038/s41587-022-01551-4 (PMC10264249; doi:10.1038/s41587-022-01551-4)
Supplement: Supplementary file 3 — Supplementary Tables 1–17. [file 41587_2022_1551_MOESM3_ESM.xlsx]

## Sheet: Table S1a
Table S1a. Characterization of nucleosomal fragments of Strand-seq libraries
1) Comparison of pooled Strand-seq and Bulk MNase-seq for well-characterzed cell line NA12878
Assay	Bulk Mnase-seq	Pooled Strand-seq
Cell line	NA12878	NA12878
Cell counts	Starting sample ~2.5×10^8	132
Read length	35bp, SE	101bp, PE
Sequencer	SOLiD	Illumina HiSeq2500
Mapped read	1765496812	75330156
Nucleosome peak counts	15894540	13334533
Reference	ENCODE	Porubsky et al.
2) Genomic coverage and nucleosome repeat length estimates using bulk MNase-seq (based on paired-end, Illumina sequencing)*
Cell line and assay	Fragment count	Genomic coverage	Nucleosome Repeat Length (1st-3rd) (bp)
NA19238 MNase-seq	636207753 (downsampled to 63627802)	0.9	194
NA18508 MNase-seq	539077053 (downsampled to 70092387)	0.91	194.5
NA19193 MNase-seq	197380559 (downsampled to 71050698)	0.88	192.5
		mean	193.667
*NA12878 MNase-seq data based on Illumina sequencing is, to our knowledge, not publicly available
3) Fragment size distribution of Strand-seq genomic libraries reanalyzed or generated in this study
					Raw count (pooled single-cells)			Percentage
Sample	Data source	Cell counts	Fragment count	Fragment per cell (median)	subnucleosomal (<80bp)	mononucleosomal (140-180bp)	dinucleosomal (> 280bp)	subnucleosomal (<80bp)	mononucleosomal (140-180bp)	dinucleosomal (> 280bp)
NA12878 (strict QC, 80-220bp)	Porubsky et al. Genome Res 2016	95	49205197	540379	0	29695914	0	0	60.3512	0
RPE1 WT	Sanders et al. Nat Biotechnol 2019	79	32818312	380889	34702	21190509	34249	0.10574	64.5692	0.104359
RPE1 WT second batch	This study	77	36255312	475586	26510	23833577	33607	0.0731203	65.7382	0.0926954
RPE1 BM510	Sanders et al. Nat Biotechnol 2019	145	70715091	483817	54479	47553447	134168	0.0770401	67.2465	0.18973
RPE1 C7	Sanders et al. Nat Biotechnol 2019	154	63600027	387147	28373	44505121	51366	0.0446116	69.9766	0.0807641
T-ALL_P1	Sanders et al. Nat Biotechnol 2019	77	31698072	381825	50169	17466696	90884	0.158271	55.1033	0.286718
CLL_24	This study	86	49895483	551830	38805	32342001	114541	0.0777726	64.8195	0.229562
AML_1	This study	42	16383559	371159	3449	10851478	18073	0.0210516	66.2339	0.110312
HG01573	HGSVC	46	19602141	371306	5139	13288804	14393	0.0262165	67.7926	0.0734257
HG02018	HGSVC	50	15076723	299160	7278	9320488	12018	0.0482731	61.8204	0.0797123
NA19036	HGSVC	50	20580743	366703	9564	12897969	32277	0.0464706	62.6701	0.156831
NA12329	HGSVC (24 LCLs in the human diversity panels)	59	17877573	289944	7196	11450374	12083	0.0402515	64.0488	0.0675875
NA18534	HGSVC (24 LCLs in the human diversity panels)	56	19763483	357604	7203	13180755	12566	0.036446	66.6925	0.0635819
NA18939	HGSVC (24 LCLs in the human diversity panels)	41	19184462	441584	6366	12418129	13938	0.0331831	64.7301	0.0726525
NA19650	HGSVC (24 LCLs in the human diversity panels)	55	23261627	406277	15083	15230069	12286	0.0648407	65.4729	0.0528166
NA19983	HGSVC (24 LCLs in the human diversity panels)	45	17141426	376995	9910	10719600	14239	0.0578132	62.5362	0.0830678
NA20509	HGSVC (24 LCLs in the human diversity panels)	47	19349033	420983	13157	12306032	19815	0.0679982	63.6002	0.102408
NA20847	HGSVC (24 LCLs in the human diversity panels)	55	19459321	333993	9942	11870619	10907	0.0510912	61.0022	0.0560503
HG00096	HGSVC (24 LCLs in the human diversity panels)	69	24731369	351892	19930	16058080	11618	0.0805859	64.93	0.0469768
HG00171	HGSVC (24 LCLs in the human diversity panels)	49	18083185	352412	3887	11980222	12905	0.0214951	66.2506	0.0713646
HG00864	HGSVC (24 LCLs in the human diversity panels)	43	23415762	456657	21014	14980303	15289	0.089743	63.9753	0.0652936
HG01114	HGSVC (24 LCLs in the human diversity panels)	51	12623122	245202	3730	7865114	10995	0.0295489	62.3072	0.0871021
HG01505	HGSVC (24 LCLs in the human diversity panels)	61	19983098	290889	11138	12707495	17840	0.0557371	63.5912	0.0892754
HG01596	HGSVC (24 LCLs in the human diversity panels)	53	22252799	412316	10242	14787574	11115	0.0460257	66.4526	0.0499488
HG02011	HGSVC (24 LCLs in the human diversity panels)	55	17488040	301683	5122	11441004	10958	0.0292886	65.4219	0.06266
HG02492	HGSVC (24 LCLs in the human diversity panels)	30	7558818	222640	4360	4695079	5960	0.057681	62.1139	0.0788483
HG02587	HGSVC (24 LCLs in the human diversity panels)	54	18935650	369326	3645	12691370	13851	0.0192494	67.0237	0.0731477
HG02818	HGSVC (24 LCLs in the human diversity panels)	69	33900076	519497	27472	21435896	20219	0.0810382	63.2326	0.0596429
HG03009	HGSVC (24 LCLs in the human diversity panels)	55	13611588	249392	8410	8922348	7694	0.0617856	65.5496	0.0565254
HG03065	HGSVC (24 LCLs in the human diversity panels)	56	19731479	315060	9323	13244423	117320	0.0472494	67.1233	0.594583
HG03125	HGSVC (24 LCLs in the human diversity panels)	55	16141668	294798	7340	10235031	11472	0.0454724	63.4075	0.0710707
HG03371	HGSVC (24 LCLs in the human diversity panels)	61	21073028	342548	6123	14091038	16355	0.0290561	66.8676	0.0776111
HG03486	HGSVC (24 LCLs in the human diversity panels)	61	19496724	310548	12069	12370813	18244	0.0619027	63.4507	0.0935747
HG03683	HGSVC (24 LCLs in the human diversity panels)	50	14821975	289712	2245	9719435	10402	0.0151464	65.5745	0.0701796
HG03732	HGSVC (24 LCLs in the human diversity panels)	47	16427583	332916	3294	11493108	10621	0.0200516	69.9623	0.0646535
RPE1 C29	This study	73	36757847	487730	27826	24002521	19340	0.0757008	65.299	0.0526146
RPE1 C11	This study	36	43849372	430632	36325	29102206	29585	0.0828404	66.3686	0.0674696
skin fibroblast	This study	77	32279805	411321	26058	22045782	59929	0.0807254	68.2959	0.185655
umbilical cord blood	This study	31	11768345	290177	9729	7516185	9271	0.0826709	63.8678	0.0787791
NA20509 early passage (p4)	This study	33	7643464	237496	10365	4235037	15922	0.135606	55.4073	0.208309
NA20509 late passage (p8)	This study	30	9073144	256739	8026	5478829	13909	0.0884589	60.3851	0.153299
	Sum	2458

## Sheet: Table S1b
Table S1b. Nucleosome Repeat Length calculation of Strand-seq libraries
Sample	Data source	Cell counts	Nucleosome Repeat Length (1st-3rd)	Mappable genome covered by nucleosome (%)
NA12878 (strict QC, 80-220bp)	Porubsky et al. Genome Res 2016	95	200.5	81.5887
RPE1 WT	Sanders et al. Nat Biotechnol 2019	79	192	72.9281
RPE1 WT second batch	This study	77	194	76.3509
RPE1 BM510	Sanders et al. Nat Biotechnol 2019	145	192	85.6909
RPE1 C7	Sanders et al. Nat Biotechnol 2019	154	193.5	85.2112
T-ALL_P1	Sanders et al. Nat Biotechnol 2019	77	198	73.0483
CLL_24	This study	86	195.5	84.1887
AML_1	This study	42	196.25	52.9923
HG01573	HGSVC	46	195	61.6573
HG02018	HGSVC	50	196.25	51.3942
NA19036	HGSVC	50	195.75	63.7347
NA12329	HGSVC (24 LCLs in the human diversity panels)	59	197	57.513
NA18534	HGSVC (24 LCLs in the human diversity panels)	56	196	59.9207
NA18939	HGSVC (24 LCLs in the human diversity panels)	41	195.25	60.6964
NA19650	HGSVC (24 LCLs in the human diversity panels)	55	196.25	64.6046
NA19983	HGSVC (24 LCLs in the human diversity panels)	45	196	56.5575
NA20509	HGSVC (24 LCLs in the human diversity panels)	47	191	61.0255
NA20847	HGSVC (24 LCLs in the human diversity panels)	55	196	58.6857
HG00096	HGSVC (24 LCLs in the human diversity panels)	69	200.25	63.9966
HG00171	HGSVC (24 LCLs in the human diversity panels)	49	197	58.0997
HG00864	HGSVC (24 LCLs in the human diversity panels)	43	195.75	69.4669
HG01114	HGSVC (24 LCLs in the human diversity panels)	51	198.5	48.062
HG01505	HGSVC (24 LCLs in the human diversity panels)	61	195.5	60.6931
HG01596	HGSVC (24 LCLs in the human diversity panels)	53	196.25	62.2637
HG02011	HGSVC (24 LCLs in the human diversity panels)	55	199.5	57.1351
HG02492	HGSVC (24 LCLs in the human diversity panels)	30	192	33.5382
HG02587	HGSVC (24 LCLs in the human diversity panels)	54	196	58.8754
HG02818	HGSVC (24 LCLs in the human diversity panels)	69	195	71.811
HG03009	HGSVC (24 LCLs in the human diversity panels)	55	189.5	48.2264
HG03065	HGSVC (24 LCLs in the human diversity panels)	56	193	60.8633
HG03125	HGSVC (24 LCLs in the human diversity panels)	55	194.5	54.4278
HG03371	HGSVC (24 LCLs in the human diversity panels)	61	193	61.1661
HG03486	HGSVC (24 LCLs in the human diversity panels)	61	196	56.5555
HG03683	HGSVC (24 LCLs in the human diversity panels)	50	196.5	50.4138
HG03732	HGSVC (24 LCLs in the human diversity panels)	47	196	52.9166

## Sheet: Table S2a
Table S2A. List of genes inferred to be changing in activity when comparing major and minor clones with scNOVA (HG01573 vs RPE-1)
Adjusted p-value was calculated based on two-sided Wald test followed by Benjamini Hochberg multiple correction.
Index	chr	str	end	name	Symbol	EntrezID	baseMean	NO log2FoldChange (RPE1/LCL)	lfcSE	stat	pvalue	padj	Inferred gene activity	Top10 RPE-1 (RNA-seq)	Top10 HG01573 (RNA-seq)
1	chr1	25271393	25273393	ENSG00000187010	RHD	6007	3.79945	-4.73729	0.188663	-25.1098	3.88632e-139	2.59626e-135	RPE1_active	0	0
2	chr1	25337213	25339213	ENSG00000117616	RSRP1	57035	9.95575	-2.0043	0.10839	-18.4916	2.41269e-76	1.07453e-72	RPE1_active	0	0
3	chr20	1619061	1621061	ENSG00000101307	SIRPB1	10326	8.19943	-1.00871	0.115268	-8.75102	2.11424e-18	2.17295e-15	RPE1_active	0	0
4	chr3	50358610	50360610	ENSG00000126062	TMEM115	11070	1.60785	-1.00327	0.25556	-3.92578	8.64491e-05	0.00314726	RPE1_active	0	0
5	chr10	47548750	47550750	ENSG00000204172	AGAP10	642517	3.25325	-0.927024	0.180375	-5.13944	2.75565e-07	2.78473e-05	RPE1_active	0	0
6	chr14	18966434	18968434	ENSG00000222036	POTEG	641455	2.3202	-0.849267	0.223693	-3.79657	0.000146709	0.00481618	RPE1_active	0	0
7	chr12	52191000	52193000	ENSG00000167767	KRT80	144501	7.19069	-0.824015	0.131727	-6.25546	3.96339e-10	8.02347e-08	RPE1_active	0	0
8	chr1	163067775	163069775	ENSG00000117152	RGS4	5999	2.19606	-0.794655	0.230444	-3.44837	0.000563982	0.0138264	RPE1_active	0	0
9	chr14	22981642	22983642	ENSG00000129474	AJUBA	84962	3.10036	-0.7891	0.195539	-4.03552	5.44814e-05	0.00212844	RPE1_active	0	0
10	chr5	93582337	93584337	ENSG00000175745	NR2F1	7025	1.90743	-0.780048	0.279995	-2.78594	0.00533732	0.0665439	RPE1_active	0	0
11	chr11	75561056	75563056	ENSG00000149257	SERPINH1	871	2.46334	-0.739792	0.228072	-3.24368	0.00117998	0.0231508	RPE1_active	0	0
12	chr1	202966280	202968280	ENSG00000159348	CYB5R1	51706	2.10763	-0.733291	0.251636	-2.91409	0.00356724	0.051694	RPE1_active	0	0
13	chr3	50349695	50351695	ENSG00000114395	CYB561D2	11068	2.6998	-0.716377	0.205483	-3.4863	0.000489745	0.0126812	RPE1_active	0	0
14	chr10	47483158	47485158	ENSG00000265190	ANXA8	653145	3.0598	-0.710551	0.173595	-4.09316	4.25541e-05	0.00172816	RPE1_active	0	0
15	chr15	63041632	63043632	ENSG00000140416	TPM1	7168	7.10866	-0.702695	0.114129	-6.15701	7.41311e-10	1.45657e-07	RPE1_active	1	0
16	chr10	45852875	45854875	ENSG00000188234	AGAP4	119016	2.51943	-0.675197	0.210855	-3.20219	0.00136386	0.025995	RPE1_active	0	0
17	chr2	234950973	234952973	ENSG00000130147	SH3BP4	23677	30.0825	-0.666512	0.0631767	-10.55	5.08172e-26	6.78969e-23	RPE1_active	0	0
18	chr1	94540800	94542800	ENSG00000117525	F3	2152	2.38249	-0.654086	0.233771	-2.79798	0.00514229	0.0651027	RPE1_active	0	0
19	chr1	27011836	27013836	ENSG00000158246	FAM46B	115572	2.27389	-0.652929	0.230519	-2.83243	0.00461953	0.0609727	RPE1_active	0	0
20	chr3	134374479	134376479	ENSG00000114019	AMOTL2	51421	5.25545	-0.636876	0.154156	-4.13138	3.60597e-05	0.00149162	RPE1_active	0	0
21	chr2	28391448	28393448	ENSG00000075426	FOSL2	2355	7.11837	-0.615788	0.129083	-4.7705	1.8377e-06	0.000133443	RPE1_active	0	0
22	chr17	50054968	50056968	ENSG00000005884	ITGA3	3675	8.89075	-0.615442	0.116628	-5.27695	1.31355e-07	1.47482e-05	RPE1_active	0	0
23	chr16	78098413	78100413	ENSG00000186153	WWOX	51741	261.473	-0.614703	0.0239245	-25.6934	1.38414e-145	1.84935e-141	RPE1_active	0	0
24	chr1	150256159	150258159	ENSG00000118298	CA14	23632	2.32591	-0.60894	0.219899	-2.76918	0.00561973	0.0691393	RPE1_active	0	0
25	chr3	28348127	28350127	ENSG00000163512	AZI2	64343	7.09082	-0.60079	0.127268	-4.72065	2.35094e-06	0.000165056	RPE1_active	0	0
26	chr1	94926278	94928278	ENSG00000117519	CNN3	1266	7.55783	-0.593678	0.119733	-4.95835	7.10953e-07	6.24937e-05	RPE1_active	0	0
27	chr2	130610481	130612481	ENSG00000222038	POTEJ	653781	6.11651	-0.593228	0.142802	-4.15419	3.26437e-05	0.00137587	RPE1_active	0	0
28	chr3	184297709	184299709	ENSG00000175166	PSMD2	5708	3.4996	-0.588932	0.18732	-3.144	0.00166658	0.0300152	RPE1_active	0	0
29	chr20	1619009	1621009	ENSG00000260861	RP4-576H24.4	NaN	15.2749	-0.584998	0.0847694	-6.90105	5.16179e-12	1.37933e-09	RPE1_active	0	0
30	chr15	39580079	39582079	ENSG00000137801	THBS1	7057	5.0506	-0.574997	0.160902	-3.57358	0.00035214	0.0098636	RPE1_active	1	0
31	chr4	57109385	57111385	ENSG00000163453	IGFBP7	3490	19.6237	-0.57391	0.0741757	-7.73717	1.01656e-14	5.03048e-12	RPE1_active	0	0
32	chr11	114438386	114440386	ENSG00000076043	REXO2	25996	2.68215	-0.558904	0.212633	-2.6285	0.00857632	0.0921868	RPE1_active	0	0
33	chr11	12008769	12010769	ENSG00000050165	DKK3	27122	13.5258	-0.553361	0.090651	-6.1043	1.03251e-09	1.99934e-07	RPE1_active	0	0
34	chr17	15998717	16000717	ENSG00000214941	ZSWIM7	125150	4.78962	-0.548081	0.140447	-3.90241	9.52396e-05	0.0033843	RPE1_active	0	0
35	chr9	41198261	41200261	ENSG00000215126	CBWD7	644019	2.65681	-0.547749	0.193427	-2.83181	0.00462856	0.0609884	RPE1_active	0	0
36	chr12	13195716	13197716	ENSG00000134531	EMP1	2012	6.98361	-0.540498	0.118773	-4.55068	5.3472e-06	0.000320376	RPE1_active	0	0
37	chr7	128829377	128831377	ENSG00000128591	FLNC	2318	8.69756	-0.535512	0.113936	-4.70012	2.60011e-06	0.000177245	RPE1_active	0	0
38	chr10	46374627	46376627	ENSG00000264230	ANXA8L2	728113	24.7389	-0.531353	0.0645252	-8.23482	1.79834e-16	1.20138e-13	RPE1_active	0	0
39	chr12	85279107	85281107	ENSG00000180318	ALX1	8092	3.36547	-0.52806	0.192015	-2.7501	0.00595775	0.0716485	RPE1_active	0	0
40	chr1	16155087	16157087	ENSG00000142627	EPHA2	1969	8.67998	-0.520351	0.112719	-4.61637	3.90509e-06	0.000243813	RPE1_active	0	0
41	chr4	122731702	122733702	ENSG00000181004	BBS12	166379	3.47415	-0.5185	0.163252	-3.17607	0.00149284	0.0277026	RPE1_active	0	0
42	chr1	230868589	230870589	ENSG00000119280	C1orf198	84886	9.49281	-0.503919	0.115168	-4.37553	1.21138e-05	0.000628107	RPE1_active	0	0
43	chr3	184154388	184156388	ENSG00000161202	DVL3	1857	5.14432	-0.500917	0.14317	-3.49876	0.000467424	0.0121978	RPE1_active	0	0
44	chr16	55507998	55509998	ENSG00000087253	LPCAT2	54947	17.4225	-0.494952	0.0783443	-6.31765	2.65572e-10	5.63224e-08	RPE1_active	0	0
45	chr20	45415077	45417077	ENSG00000124155	PIGT	51604	3.2106	-0.489302	0.174936	-2.79703	0.00515746	0.0651929	RPE1_active	0	0
46	chr8	123540206	123542206	ENSG00000156804	FBXO32	114907	11.311	-0.489172	0.101395	-4.82441	1.40418e-06	0.000106598	RPE1_active	0	0
47	chr1	1348350	1350350	ENSG00000107404	DVL1	1855	3.57344	-0.484875	0.176042	-2.75431	0.00588164	0.0711817	RPE1_active	0	0
48	chr19	41218203	41220203	ENSG00000167601	AXL	558	10.8258	-0.480811	0.0987618	-4.86839	1.12509e-06	9.11052e-05	RPE1_active	1	0
49	chr12	54418460	54420460	ENSG00000161638	ITGA5	3678	6.24066	-0.476599	0.138507	-3.44096	0.00057965	0.0140557	RPE1_active	0	0
50	chr15	73924989	73926989	ENSG00000129038	LOXL1	4016	8.1578	-0.476363	0.117014	-4.07098	4.68157e-05	0.00186162	RPE1_active	0	0
51	chr12	12999273	13001273	ENSG00000013583	HEBP1	50865	7.70433	-0.473109	0.119597	-3.95584	7.62647e-05	0.00283836	RPE1_active	0	0
52	chr19	38288151	38290151	ENSG00000267748	CTB-102L5.4	NaN	4.53573	-0.464554	0.174021	-2.66953	0.00759576	0.0847844	RPE1_active	0	0
53	chr13	113863067	113865067	ENSG00000183087	GAS6	2621	11.5661	-0.458967	0.105592	-4.3466	1.38267e-05	0.000689323	RPE1_active	0	0
54	chr8	41308497	41310497	ENSG00000104332	SFRP1	6422	13.7222	-0.4587	0.0980838	-4.67661	2.9166e-06	0.000192915	RPE1_active	0	0
55	chr10	33335262	33337262	ENSG00000099250	NRP1	8829	38.411	-0.455374	0.0530376	-8.58587	9.01507e-18	7.52814e-15	RPE1_active	0	0
56	chr4	121696113	121698113	ENSG00000164111	ANXA5	308	6.42671	-0.453177	0.143966	-3.1478	0.00164503	0.0297821	RPE1_active	0	0
57	chr19	44642798	44644798	ENSG00000073008	PVR	5817	4.88436	-0.448973	0.153803	-2.91915	0.00350993	0.0512526	RPE1_active	0	0
58	chr11	57323952	57325952	ENSG00000149115	TNKS1BP1	85456	8.00659	-0.447501	0.118974	-3.76132	0.000169017	0.00532604	RPE1_active	0	0
59	chr9	127577989	127579989	ENSG00000136830	FAM129B	64855	20.8857	-0.444361	0.0791322	-5.61542	1.96086e-08	2.78714e-06	RPE1_active	0	0
60	chr8	23424328	23426328	ENSG00000134013	LOXL2	4017	36.3	-0.438175	0.0601306	-7.28706	3.16803e-13	1.20937e-10	RPE1_active	0	0
61	chr1	85577363	85579363	ENSG00000153904	DDAH1	23576	61.7802	-0.437756	0.0452198	-9.68064	3.64421e-22	4.42638e-19	RPE1_active	0	0
62	chr20	45347424	45349424	ENSG00000124145	SDC4	6385	6.58058	-0.435001	0.125865	-3.4561	0.000548058	0.0136361	RPE1_active	0	0
63	chr2	36354926	36356926	ENSG00000150938	CRIM1	51232	50.0292	-0.43279	0.0507167	-8.53348	1.42008e-17	1.05409e-14	RPE1_active	0	0
64	chr3	120450253	120452253	ENSG00000163430	FSTL1	11167	17.1925	-0.432393	0.0878162	-4.92384	8.48625e-07	7.16071e-05	RPE1_active	1	0
65	chr17	18257916	18259916	ENSG00000177731	FLII	2314	4.24625	-0.432278	0.166494	-2.59636	0.00942171	0.0980401	RPE1_active	0	0
66	chr18	57802101	57804101	ENSG00000081923	ATP8B1	5205	35.6556	-0.430484	0.0567918	-7.58003	3.4547e-14	1.53861e-11	RPE1_active	0	0
67	chr12	65823131	65825131	ENSG00000149948	HMGA2	8091	30.1526	-0.429126	0.0597277	-7.1847	6.73526e-13	2.36815e-10	RPE1_active	0	0
68	chr14	74493177	74495177	ENSG00000119655	NPC2	10577	4.67121	-0.42911	0.160079	-2.68062	0.00734851	0.0826357	RPE1_active	0	0
69	chr1	115337236	115339236	ENSG00000134259	NGF	4803	15.4545	-0.428734	0.0870875	-4.92303	8.52147e-07	7.16071e-05	RPE1_active	0	0
70	chr6	138106511	138108511	ENSG00000112378	PERP	64065	4.93302	-0.424398	0.148392	-2.85998	0.00423668	0.0578865	RPE1_active	0	0
71	chr7	108002255	108004255	ENSG00000091136	LAMB1	3912	20.2472	-0.422868	0.0723864	-5.84181	5.16378e-09	8.31244e-07	RPE1_active	0	0
72	chr14	68978440	68980440	ENSG00000072110	ACTN1	87	30.0261	-0.421428	0.0701623	-6.00648	1.89591e-09	3.42314e-07	RPE1_active	0	0
73	chr17	50149630	50151630	ENSG00000108819	PPP1R9B	84687	4.79097	-0.41965	0.160823	-2.6094	0.00907019	0.0957998	RPE1_active	0	0
74	chr14	45083099	45085099	ENSG00000185246	PRPF39	55015	5.86894	-0.419421	0.141309	-2.96812	0.00299631	0.0457006	RPE1_active	0	0
75	chr19	38646649	38648649	ENSG00000130402	ACTN4	81	20.8219	-0.418256	0.0826878	-5.05825	4.23125e-07	4.06718e-05	RPE1_active	0	0
76	chr1	209827007	209829007	ENSG00000117597	DIEXF	27042	8.29766	-0.415979	0.118289	-3.51662	0.000437078	0.0116972	RPE1_active	0	0
77	chr18	14542585	14544585	ENSG00000183206	POTEC	388468	6.51627	-0.415168	0.125454	-3.30933	0.000935195	0.0197913	RPE1_active	0	0
78	chr12	49058774	49060774	ENSG00000167548	KMT2D	8085	13.53	-0.413285	0.0945668	-4.37029	1.2408e-05	0.000637611	RPE1_active	0	0
79	chr4	7938926	7940926	ENSG00000196526	AFAP1	60312	48.5142	-0.411932	0.0478935	-8.60099	7.90307e-18	7.03952e-15	RPE1_active	0	0
80	chr6	3751026	3753026	ENSG00000168994	PXDC1	221749	8.53198	-0.409784	0.120488	-3.40103	0.000671326	0.0155302	RPE1_active	0	0
81	chr12	6309436	6311436	ENSG00000008323	PLEKHG6	55200	5.94441	-0.408965	0.146372	-2.79401	0.00520586	0.0656804	RPE1_active	0	0
82	chr13	109785568	109787568	ENSG00000185950	IRS2	8660	8.54451	-0.407639	0.116382	-3.50261	0.00046073	0.0120939	RPE1_active	0	0
83	chr2	230067999	230069999	ENSG00000163053	SLC16A14	151473	9.46154	-0.405594	0.106891	-3.79446	0.000147966	0.00482394	RPE1_active	0	0
84	chr22	46052869	46054869	ENSG00000197182	RP4-695O20__B.10	400931	14.6851	-0.401571	0.0943415	-4.25657	2.0759e-05	0.000963059	RPE1_active	0	0
85	chr1	120068626	120070626	ENSG00000134250	NOTCH2	4853	29.2583	-0.396639	0.0677136	-5.8576	4.69609e-09	7.65176e-07	RPE1_active	0	0
86	chr12	6198715	6200715	ENSG00000010278	CD9	928	11.6727	-0.39338	0.0973062	-4.04271	5.2838e-05	0.00207029	RPE1_active	0	0
87	chr1	223700593	223702593	ENSG00000162909	CAPN2	824	21.8243	-0.392762	0.0764378	-5.13832	2.77201e-07	2.78473e-05	RPE1_active	0	0
88	chr1	218345235	218347235	ENSG00000092969	TGFB2	7042	27.2733	-0.391537	0.0643984	-6.07992	1.20243e-09	2.2951e-07	RPE1_active	0	0
89	chr22	36387018	36389018	ENSG00000100345	MYH9	4627	24.0174	-0.387529	0.0703248	-5.51056	3.5769e-08	4.76893e-06	RPE1_active	0	0
90	chr3	45145422	45147422	ENSG00000163814	CDCP1	64866	19.357	-0.38518	0.0802474	-4.79991	1.58737e-06	0.000116532	RPE1_active	0	0
91	chr2	9205765	9207765	ENSG00000151693	ASAP2	8853	57.4629	-0.384464	0.0494835	-7.76954	7.8769e-15	4.04782e-12	RPE1_active	0	0
92	chr5	150154872	150156872	ENSG00000113721	PDGFRB	5159	15.5158	-0.382412	0.0900017	-4.24894	2.14786e-05	0.000983642	RPE1_active	0	0
93	chr1	157992273	157994273	ENSG00000183853	KIRREL	55243	35.4711	-0.381053	0.0576833	-6.60595	3.94987e-11	9.42396e-09	RPE1_active	0	0
94	chr12	52231520	52233520	ENSG00000135480	KRT7	3855	5.94185	-0.378789	0.138031	-2.74423	0.00606537	0.0724861	RPE1_active	0	0
95	chr5	55021671	55023671	ENSG00000164283	ESM1	11082	13.5541	-0.375639	0.092112	-4.07806	4.54121e-05	0.00181959	RPE1_active	0	0
96	chr3	53255052	53257052	ENSG00000163931	TKT	7086	8.71586	-0.375348	0.119565	-3.13928	0.00169366	0.0304154	RPE1_active	0	0
97	chr14	22981258	22983258	ENSG00000259132	RP11-298I3.5	NaN	9.41433	-0.372232	0.105708	-3.52132	0.000429407	0.0115905	RPE1_active	0	0
98	chr5	122128513	122130513	ENSG00000164185	ZNF474	133923	12.848	-0.37036	0.0932117	-3.97332	7.08772e-05	0.00266758	RPE1_active	0	0
99	chr7	116523785	116525785	ENSG00000105974	CAV1	857	8.89675	-0.370124	0.117488	-3.15032	0.00163089	0.0296872	RPE1_active	0	0
100	chr5	150484818	150486818	ENSG00000070614	NDST1	3340	20.6328	-0.367974	0.0845444	-4.35243	1.34636e-05	0.000681389	RPE1_active	0	0
101	chr17	64661068	64663068	ENSG00000108854	SMURF2	64750	22.3589	-0.367867	0.0742404	-4.95509	7.22983e-07	6.31357e-05	RPE1_active	0	0
102	chr1	161580311	161582311	ENSG00000072694	FCGR2B	2213	21.3917	-0.365326	0.0700417	-5.21584	1.82988e-07	1.9717e-05	RPE1_active	0	0
103	chr9	38068211	38070211	ENSG00000107338	SHB	6461	46.1299	-0.365129	0.0554899	-6.5801	4.70137e-11	1.10202e-08	RPE1_active	0	0
104	chr3	139538829	139540829	ENSG00000114115	RBP1	5947	8.39145	-0.363021	0.111525	-3.25506	0.00113369	0.0225741	RPE1_active	0	0
105	chr1	152736518	152738518	ENSG00000196734	LCE1B	353132	21.9704	-0.359869	0.0713297	-5.04515	4.53171e-07	4.29419e-05	RPE1_active	0	0
106	chr2	110115566	110117566	ENSG00000144063	MALL	7851	6.62886	-0.359852	0.137432	-2.6184	0.00883433	0.0941041	RPE1_active	0	0
107	chr9	178147	180147	ENSG00000172785	CBWD1	55871	6.17686	-0.357187	0.130858	-2.72957	0.00634165	0.0745869	RPE1_active	0	0
108	chr11	130915509	130917509	ENSG00000120451	SNX19	399979	11.5231	-0.356847	0.0978316	-3.64757	0.000264736	0.00775688	RPE1_active	0	0
109	chr8	118110853	118112853	ENSG00000182197	EXT1	2131	81.5606	-0.356759	0.0430021	-8.29631	1.07398e-16	7.55233e-14	RPE1_active	0	0
110	chr13	95643703	95645703	ENSG00000134874	DZIP1	22873	17.4246	-0.356421	0.0824203	-4.32443	1.52924e-05	0.000748431	RPE1_active	0	0
111	chr3	112648530	112650530	ENSG00000091986	CCDC80	151887	13.377	-0.356013	0.0866255	-4.1098	3.96009e-05	0.00162303	RPE1_active	0	0
112	chr15	74211267	74213267	ENSG00000137868	STRA6	64220	12.0901	-0.352603	0.102582	-3.43726	0.000587634	0.0141782	RPE1_active	0	0
113	chr3	50154045	50156045	ENSG00000001617	SEMA3F	6405	10.7156	-0.352337	0.111054	-3.17267	0.00151042	0.0279511	RPE1_active	0	0
114	chr1	209651466	209653466	ENSG00000196878	LAMB3	3914	13.4506	-0.352328	0.0908583	-3.87777	0.000105418	0.00368138	RPE1_active	0	0
115	chr4	54063690	54065690	ENSG00000109220	CHIC2	26511	10.5696	-0.351527	0.107064	-3.28334	0.00102584	0.0210542	RPE1_active	0	0
116	chr11	76781251	76783251	ENSG00000182704	TSKU	25987	5.61665	-0.351042	0.126886	-2.76658	0.00566473	0.0695009	RPE1_active	0	0
117	chr2	1743852	1745852	ENSG00000130508	PXDN	7837	31.6768	-0.351014	0.0603064	-5.8205	5.86701e-09	9.33204e-07	RPE1_active	1	0
118	chr1	12616731	12618731	ENSG00000162496	DHRS3	9249	15.2594	-0.347989	0.0986103	-3.52893	0.000417241	0.0113539	RPE1_active	0	0
119	chr20	45630268	45632268	ENSG00000180205	WFDC9	259240	6.76471	-0.347156	0.12188	-2.84833	0.00439487	0.0590389	RPE1_active	0	0
120	chr8	1972878	1974878	ENSG00000176595	KBTBD11	9920	9.71597	-0.342637	0.107476	-3.18804	0.00143241	0.0268798	RPE1_active	0	0
121	chr4	109847202	109849202	ENSG00000183423	LRIT3	345193	6.59616	-0.341688	0.128413	-2.66085	0.00779445	0.0865304	RPE1_active	0	0
122	chr5	34655237	34657237	ENSG00000039560	RAI14	26064	46.675	-0.338786	0.0502028	-6.74835	1.49537e-11	3.69992e-09	RPE1_active	0	0
123	chr11	130447974	130449974	ENSG00000166106	ADAMTS15	170689	9.72153	-0.336013	0.10608	-3.16753	0.00153742	0.028294	RPE1_active	0	0
124	chr6	29456071	29458071	ENSG00000204694	OR11A1	26531	9.06238	-0.334098	0.110174	-3.03246	0.00242566	0.0391417	RPE1_active	0	0
125	chr3	123883331	123885331	ENSG00000065534	MYLK	4638	80.8171	-0.332918	0.0408319	-8.15337	3.53928e-16	2.25182e-13	RPE1_active	0	0
126	chr18	9913002	9915002	ENSG00000101558	VAPA	9218	8.97255	-0.332507	0.117286	-2.83501	0.00458239	0.060621	RPE1_active	0	0
127	chr8	91040064	91042064	ENSG00000155099	TMEM55A	55529	9.99474	-0.331616	0.0987355	-3.35863	0.000783309	0.0173275	RPE1_active	0	0
128	chr5	72106234	72108234	ENSG00000131711	MAP1B	4131	26.875	-0.329884	0.0639109	-5.16162	2.44827e-07	2.49705e-05	RPE1_active	0	0
129	chr12	57127493	57129493	ENSG00000123384	LRP1	4035	25.9235	-0.328289	0.0714981	-4.59157	4.39924e-06	0.000270868	RPE1_active	0	0
130	chr11	27471775	27473775	ENSG00000205213	LGR4	55366	25.3329	-0.327494	0.0630777	-5.19192	2.08134e-07	2.20704e-05	RPE1_active	0	0
131	chr17	41396592	41398592	ENSG00000131738	KRT33B	3884	11.3155	-0.327101	0.0930083	-3.5169	0.000436621	0.0116972	RPE1_active	0	0
132	chr5	151686165	151688165	ENSG00000113140	SPARC	6678	7.6739	-0.326158	0.112298	-2.90439	0.0036797	0.0525292	RPE1_active	0	0
133	chr8	22543986	22545986	ENSG00000120896	SORBS3	10174	8.61445	-0.325572	0.124396	-2.61722	0.00886482	0.0942373	RPE1_active	0	0
134	chr2	210224491	210226491	ENSG00000115361	ACADL	33	7.70922	-0.325195	0.121446	-2.67769	0.00741324	0.0830913	RPE1_active	0	0
135	chr17	15943917	15945917	ENSG00000170425	ADORA2B	136	8.17351	-0.320915	0.120889	-2.65462	0.00793973	0.0873828	RPE1_active	0	0
136	chr12	106139033	106141033	ENSG00000074590	NUAK1	9891	24.5486	-0.316789	0.0657007	-4.82171	1.42336e-06	0.000107444	RPE1_active	0	0
137	chr12	1528891	1530891	ENSG00000111186	WNT5B	81029	29.1752	-0.315477	0.0668343	-4.72028	2.35514e-06	0.000165056	RPE1_active	0	0
138	chr3	99637475	99639475	ENSG00000144810	COL8A1	1295	39.5032	-0.315367	0.054636	-5.77215	7.82662e-09	1.20197e-06	RPE1_active	1	0
139	chr16	85010535	85012535	ENSG00000153786	ZDHHC7	55625	9.51394	-0.314721	0.113582	-2.77085	0.00559093	0.0688484	RPE1_active	0	0
140	chr2	119222831	119224831	ENSG00000115107	STEAP3	55240	13.5826	-0.314421	0.0934574	-3.36432	0.00076732	0.0170869	RPE1_active	0	0
141	chr18	8704661	8706661	ENSG00000168502	MTCL1	23255	35.7492	-0.313816	0.0540034	-5.81105	6.20812e-09	9.75843e-07	RPE1_active	0	0
142	chr2	105437513	105439513	ENSG00000115641	FHL2	2274	22.3154	-0.313092	0.073783	-4.24342	2.20139e-05	0.00100385	RPE1_active	0	0
143	chr21	15064000	15066000	ENSG00000180530	NRIP1	8204	22.0386	-0.309851	0.072563	-4.27009	1.9539e-05	0.000916002	RPE1_active	0	0
144	chr19	51794163	51796163	ENSG00000187474	FPR3	2359	10.407	-0.309321	0.104606	-2.957	0.00310645	0.0466352	RPE1_active	0	0
145	chr12	52248300	52250300	ENSG00000170442	KRT86	3892	18.5417	-0.308377	0.0775656	-3.97569	7.01744e-05	0.00265609	RPE1_active	0	0
146	chr5	83470465	83472465	ENSG00000038427	VCAN	1462	24.5823	-0.305682	0.0703012	-4.34817	1.37276e-05	0.000686945	RPE1_active	0	0
147	chr11	118605440	118607440	ENSG00000019144	PHLDB1	23187	17.0817	-0.304269	0.0805212	-3.77874	0.000157623	0.00506249	RPE1_active	0	0
148	chr10	33004792	33006792	ENSG00000150093	ITGB1	3688	22.8391	-0.30326	0.0662266	-4.57912	4.66934e-06	0.000286179	RPE1_active	0	0
149	chr15	89654451	89656451	ENSG00000166813	KIF7	374654	13.6274	-0.300695	0.103105	-2.91639	0.00354111	0.0514269	RPE1_active	0	0
150	chr1	205210566	205212566	ENSG00000133059	DSTYK	25778	18.8368	-0.300279	0.0724839	-4.14271	3.43233e-05	0.0014331	RPE1_active	0	0
151	chr7	55018021	55020021	ENSG00000146648	EGFR	1956	68.1674	-0.298197	0.0442532	-6.73844	1.60094e-11	3.88911e-09	RPE1_active	0	0
152	chr13	110304812	110306812	ENSG00000134871	COL4A2	1284	61.6031	-0.297365	0.0466139	-6.37934	1.77857e-10	3.83281e-08	RPE1_active	0	0
153	chr5	136027895	136029895	ENSG00000120708	TGFBI	7045	11.0348	-0.297154	0.101163	-2.93737	0.00331005	0.048922	RPE1_active	0	0
154	chr11	12673591	12675591	ENSG00000187079	TEAD1	7003	75.8206	-0.293047	0.0400739	-7.31267	2.61882e-13	1.02912e-10	RPE1_active	0	0
155	chr12	108856590	108858590	ENSG00000084112	SSH1	54434	20.3692	-0.291809	0.0793102	-3.67933	0.000233846	0.00702117	RPE1_active	0	0
156	chr2	46697952	46699952	ENSG00000171150	SOCS5	9655	13.1669	-0.291763	0.0866551	-3.36694	0.000760069	0.0170391	RPE1_active	0	0
157	chr8	22163736	22165736	ENSG00000168487	BMP1	649	14.1068	-0.291116	0.0880803	-3.30512	0.000949362	0.0199755	RPE1_active	0	0
158	chr12	96906223	96908223	ENSG00000139350	NEDD1	121441	9.22253	-0.290776	0.109684	-2.65105	0.00802422	0.088095	RPE1_active	0	0
159	chr8	25183723	25185723	ENSG00000147459	DOCK5	80005	60.0141	-0.290543	0.0410895	-7.07098	1.53838e-12	4.46833e-10	RPE1_active	0	0
160	chr3	124900418	124902418	ENSG00000082781	ITGB5	3693	39.8708	-0.288759	0.0528122	-5.46765	4.56035e-08	5.85874e-06	RPE1_active	0	0
161	chr4	5710197	5712197	ENSG00000072840	EVC	2121	30.394	-0.287765	0.0663455	-4.33737	1.442e-05	0.000716231	RPE1_active	0	0
162	chr8	96492351	96494351	ENSG00000169439	SDC2	6383	32.5734	-0.287126	0.0570214	-5.03541	4.76816e-07	4.48643e-05	RPE1_active	0	0
163	chr10	58512140	58514140	ENSG00000122870	BICC1	80114	79.2811	-0.285809	0.0357092	-8.00378	1.20655e-15	7.00902e-13	RPE1_active	0	0
164	chr2	69012178	69014178	ENSG00000169604	ANTXR1	84168	69.2067	-0.283236	0.0394888	-7.17256	7.36089e-13	2.45872e-10	RPE1_active	0	0
165	chr18	35496991	35498991	ENSG00000153391	INO80C	125476	12.2468	-0.283142	0.100226	-2.82502	0.00472771	0.0617468	RPE1_active	0	0
166	chr12	109476544	109478544	ENSG00000110906	KCTD10	83892	9.56827	-0.282233	0.103038	-2.73911	0.00616058	0.0730726	RPE1_active	0	0
167	chr15	67062763	67064763	ENSG00000166949	SMAD3	4088	34.5349	-0.28191	0.0620157	-4.54578	5.4733e-06	0.000326468	RPE1_active	0	0
168	chr15	60401883	60403883	ENSG00000182718	ANXA2	302	12.1931	-0.281234	0.0988372	-2.84543	0.00443519	0.0594369	RPE1_active	0	0
169	chr15	66701228	66703228	ENSG00000137834	SMAD6	4091	23.8635	-0.280571	0.0738511	-3.79914	0.000145201	0.00479019	RPE1_active	0	0
170	chr4	122825708	122827708	ENSG00000138685	FGF2	2247	16.0681	-0.278989	0.084062	-3.31884	0.00090391	0.0194479	RPE1_active	0	0
171	chr2	46815697	46817697	ENSG00000239332	LINC01119	100134259	13.1562	-0.276498	0.0915909	-3.01883	0.0025375	0.0404577	RPE1_active	0	0
172	chr6	149863026	149865026	ENSG00000120256	LRP11	84918	12.131	-0.276017	0.0948653	-2.90956	0.00361933	0.052155	RPE1_active	0	0
173	chr2	112274594	112276594	ENSG00000188177	ZC3H6	376940	13.5559	-0.275578	0.0922179	-2.98833	0.00280503	0.0435285	RPE1_active	0	0
174	chr2	26691690	26693690	ENSG00000171303	KCNK3	3777	13.7614	-0.275321	0.0856405	-3.21485	0.00130514	0.0250906	RPE1_active	0	0
175	chr9	124414444	124416444	ENSG00000136930	PSMB7	5695	15.933	-0.275299	0.0771835	-3.56682	0.000361344	0.0101002	RPE1_active	0	0
176	chr11	86671636	86673636	ENSG00000151376	ME3	10873	73.3462	-0.273764	0.0390392	-7.01256	2.33998e-12	6.51342e-10	RPE1_active	0	0
177	chr6	52575915	52577915	ENSG00000065308	TRAM2	9697	20.9837	-0.272929	0.0779126	-3.50302	0.000460017	0.0120939	RPE1_active	0	0
178	chr5	120463278	120465278	ENSG00000184838	PRR16	51334	45.4318	-0.272564	0.0486955	-5.59732	2.17689e-08	3.06162e-06	RPE1_active	0	0
179	chr18	58043367	58045367	ENSG00000049759	NEDD4L	23327	100.153	-0.272098	0.0368763	-7.37866	1.59892e-13	6.47368e-11	RPE1_active	0	0
180	chr3	197298300	197300300	ENSG00000075711	DLG1	1739	45.6226	-0.271553	0.0558048	-4.86612	1.13813e-06	9.1606e-05	RPE1_active	0	0
181	chr18	59696380	59698380	ENSG00000183287	CCBE1	147372	80.1085	-0.27095	0.0381601	-7.10036	1.24432e-12	3.86637e-10	RPE1_active	0	0
182	chr14	64703102	64705102	ENSG00000126822	PLEKHG3	26030	15.1932	-0.270899	0.0945116	-2.8663	0.00415299	0.0573236	RPE1_active	0	0
183	chr20	38165578	38167578	ENSG00000198959	TGM2	7052	11.3723	-0.269642	0.102083	-2.64139	0.00825665	0.0898347	RPE1_active	0	0
184	chrX	38326564	38328564	ENSG00000156313	RPGR	6103	13.8251	-0.269542	0.0857214	-3.14439	0.00166432	0.0300152	RPE1_active	0	0
185	chr14	102304200	102306200	ENSG00000080823	MOK	5891	20.5746	-0.269108	0.0813987	-3.30605	0.000946214	0.0199406	RPE1_active	0	0
186	chr15	51828628	51830628	ENSG00000138594	TMOD3	29766	27.6787	-0.268839	0.0680155	-3.95261	7.73031e-05	0.00286727	RPE1_active	0	0
187	chr9	98254721	98256721	ENSG00000095383	TBC1D2	55357	17.8117	-0.267755	0.0793093	-3.37608	0.000735266	0.0165944	RPE1_active	0	0
188	chr6	75205051	75207051	ENSG00000111799	COL12A1	1303	27.3383	-0.266914	0.0655214	-4.0737	4.6273e-05	0.00184553	RPE1_active	0	0
189	chr15	100876714	100878714	ENSG00000184254	ALDH1A3	220	11.2854	-0.266471	0.100159	-2.66048	0.00780294	0.0865304	RPE1_active	0	0
190	chr12	25958029	25960029	ENSG00000123094	RASSF8	11228	27.8329	-0.266383	0.0623156	-4.27474	1.91357e-05	0.000900252	RPE1_active	0	0
191	chr7	116671390	116673390	ENSG00000105976	MET	4233	32.5744	-0.266193	0.0573269	-4.64343	3.42675e-06	0.000221182	RPE1_active	0	0
192	chr1	203625561	203627561	ENSG00000058668	ATP2B4	493	33.4733	-0.265981	0.0599458	-4.43703	9.12076e-06	0.000505653	RPE1_active	0	0
193	chr3	159838861	159840861	ENSG00000151967	SCHIP1	29970	14.3241	-0.264727	0.0889826	-2.97504	0.00292954	0.0449386	RPE1_active	0	0
194	chr4	156970394	156972394	ENSG00000145431	PDGFC	56034	44.3544	-0.262863	0.0549477	-4.78388	1.7194e-06	0.000125535	RPE1_active	0	0
195	chr17	13600927	13602927	ENSG00000153976	HS3ST3A1	9955	27.4364	-0.262771	0.0606342	-4.33371	1.46614e-05	0.000725524	RPE1_active	0	0
196	chr2	207166267	207168267	ENSG00000118263	KLF7	8609	25.6442	-0.262285	0.0707196	-3.7088	0.00020824	0.00639607	RPE1_active	0	0
197	chr1	94274068	94276068	ENSG00000137962	ARHGAP29	9411	27.5935	-0.262145	0.0695075	-3.77147	0.000162291	0.00517512	RPE1_active	0	0
198	chr5	33891192	33893192	ENSG00000151388	ADAMTS12	81792	99.6109	-0.261998	0.0377459	-6.9411	3.8906e-12	1.06086e-09	RPE1_active	0	0
199	chr11	34512805	34514805	ENSG00000135374	ELF5	2001	12.1898	-0.260262	0.0935938	-2.78076	0.00542321	0.067279	RPE1_active	0	0
200	chr1	67832467	67834467	ENSG00000172380	GNG12	55970	35.103	-0.259663	0.0562457	-4.61659	3.90098e-06	0.000243813	RPE1_active	0	0
201	chr6	108558835	108560835	ENSG00000118689	FOXO3	2309	31.3668	-0.259176	0.06022	-4.30382	1.67876e-05	0.000798217	RPE1_active	0	0
202	chr9	96874623	96876623	ENSG00000196597	ZNF782	158431	14.4351	-0.258692	0.0857695	-3.01613	0.00256026	0.040772	RPE1_active	0	0
203	chr14	74611378	74613378	ENSG00000119681	LTBP2	4053	39.9799	-0.258337	0.0564872	-4.57338	4.79929e-06	0.00029147	RPE1_active	0	0
204	chr8	30383479	30385479	ENSG00000157110	RBPMS	11030	46.3856	-0.258331	0.0517107	-4.99569	5.86253e-07	5.257e-05	RPE1_active	0	0
205	chr5	149140483	149142483	ENSG00000173210	ABLIM3	22885	39.1057	-0.258272	0.0571931	-4.51579	6.30813e-06	0.000368048	RPE1_active	0	0
206	chr2	10301889	10303889	ENSG00000115756	HPCAL1	3241	37.1462	-0.257526	0.0598194	-4.30506	1.66941e-05	0.000796607	RPE1_active	0	0
207	chr11	12376185	12378185	ENSG00000197702	PARVA	55742	47.407	-0.256642	0.0515739	-4.9762	6.48453e-07	5.75949e-05	RPE1_active	0	0
208	chr19	46917676	46919676	ENSG00000160007	ARHGAP35	2909	23.7865	-0.25636	0.0730383	-3.50993	0.000448217	0.0119058	RPE1_active	0	0
209	chr1	31703319	31705319	ENSG00000084636	COL16A1	1307	19.1729	-0.254595	0.0856874	-2.97121	0.0029663	0.045387	RPE1_active	0	0
210	chr4	168496066	168498066	ENSG00000129116	PALLD	23022	106.517	-0.254512	0.0358925	-7.09094	1.33202e-12	3.95493e-10	RPE1_active	0	0
211	chr2	172426354	172428354	ENSG00000091409	ITGA6	3655	21.9303	-0.253687	0.0678092	-3.74119	0.000183148	0.00574422	RPE1_active	0	0
212	chr1	223844972	223846972	ENSG00000143514	TP53BP2	7159	15.3814	-0.252868	0.0914447	-2.76525	0.00568787	0.0696243	RPE1_active	0	0
213	chr8	56210324	56212324	ENSG00000181690	PLAG1	5324	12.8219	-0.252649	0.0881448	-2.86629	0.00415312	0.0573236	RPE1_active	0	0
214	chr12	96193382	96195382	ENSG00000111145	ELK3	2004	19.8097	-0.252043	0.0750314	-3.35916	0.000781792	0.0173226	RPE1_active	0	0
215	chr9	39287315	39289315	ENSG00000106714	CNTNAP3	79937	18.1122	-0.25198	0.0827257	-3.04596	0.00231935	0.0378375	RPE1_active	0	0
216	chr14	74712115	74714115	ENSG00000119682	AREL1	9870	15.8514	-0.251097	0.0846091	-2.96774	0.00300002	0.0457049	RPE1_active	0	0
217	chr3	69738435	69740435	ENSG00000187098	MITF	4286	62.9905	-0.250881	0.0466159	-5.38187	7.37144e-08	9.03576e-06	RPE1_active	0	0
218	chr1	63773022	63775022	ENSG00000185483	ROR1	4919	119.636	-0.24923	0.032723	-7.61635	2.60941e-14	1.20222e-11	RPE1_active	0	0
219	chr6	52419308	52421308	ENSG00000096093	EFHC1	114327	19.4268	-0.249145	0.0759755	-3.27929	0.00104069	0.0211639	RPE1_active	0	0
220	chr4	186725722	186727722	ENSG00000083857	FAT1	2195	36.702	-0.247333	0.0573899	-4.30969	1.63484e-05	0.000788413	RPE1_active	1	0
221	chr1	36384896	36386896	ENSG00000196182	STK40	83931	14.3083	-0.247076	0.08473	-2.91604	0.00354502	0.0514278	RPE1_active	0	0
222	chr12	120264771	120266771	ENSG00000089159	PXN	5829	15.4508	-0.246144	0.0907068	-2.71362	0.00665525	0.077376	RPE1_active	0	0
223	chr7	80921359	80923359	ENSG00000075223	SEMA3C	10512	37.4047	-0.245677	0.0548104	-4.48231	7.38406e-06	0.000419823	RPE1_active	0	0
224	chr9	78030458	78032458	ENSG00000156052	GNAQ	2776	78.7321	-0.244916	0.0404995	-6.04739	1.47209e-09	2.73175e-07	RPE1_active	0	0
225	chr20	9067763	9069763	ENSG00000101333	PLCB4	5332	104.707	-0.244372	0.0396526	-6.16281	7.14644e-10	1.42513e-07	RPE1_active	0	0
226	chr14	102138503	102140503	ENSG00000140153	WDR20	91833	22.7168	-0.242062	0.0733907	-3.29826	0.000972859	0.0203301	RPE1_active	0	0
227	chr1	183022460	183024460	ENSG00000135862	LAMC1	3915	31.262	-0.239534	0.054762	-4.37409	1.21941e-05	0.000629055	RPE1_active	0	0
228	chr2	215435172	215437172	ENSG00000115414	FN1	2335	17.3167	-0.239475	0.0824107	-2.90587	0.00366233	0.0524462	RPE1_active	1	0
229	chr2	218001995	218003995	ENSG00000079308	TNS1	7145	73.6708	-0.239428	0.0458359	-5.22358	1.75492e-07	1.9063e-05	RPE1_active	1	0
230	chr2	26969612	26971612	ENSG00000084764	MAPRE3	22924	18.9549	-0.239392	0.0764723	-3.13044	0.00174542	0.0311356	RPE1_active	0	0
231	chr1	67053099	67055099	ENSG00000116704	SLC35D1	23169	13.1511	-0.239256	0.0912509	-2.62196	0.00874258	0.093373	RPE1_active	0	0
232	chr12	1687574	1689574	ENSG00000006831	ADIPOR2	79602	23.1489	-0.238967	0.0718344	-3.32664	0.000878994	0.0190036	RPE1_active	0	0
233	chr22	20494913	20496913	ENSG00000099917	MED15	51586	24.3318	-0.237005	0.0686202	-3.45386	0.000552623	0.0137242	RPE1_active	0	0
234	chr11	94705431	94707431	ENSG00000166025	AMOTL1	154810	51.5198	-0.236697	0.0481697	-4.91381	8.93217e-07	7.41259e-05	RPE1_active	0	0
235	chr12	63843293	63845293	ENSG00000196935	SRGAP1	57522	78.2253	-0.236305	0.0397908	-5.93869	2.87302e-09	4.7983e-07	RPE1_active	0	0
236	chrX	38219924	38221924	ENSG00000101955	SRPX	8406	22.1263	-0.23603	0.0721789	-3.27007	0.00107521	0.0216679	RPE1_active	0	0
237	chr2	27770717	27772717	ENSG00000243147	MRPL33	9553	54.3113	-0.235216	0.0458311	-5.13223	2.86324e-07	2.83376e-05	RPE1_active	0	0
238	chr12	104214779	104216779	ENSG00000198431	TXNRD1	7296	30.6408	-0.234461	0.0562545	-4.16786	3.07467e-05	0.00132092	RPE1_active	0	0
239	chr14	101963528	101965528	ENSG00000197102	DYNC1H1	1778	23.2775	-0.234114	0.0685844	-3.41352	0.000641285	0.0150742	RPE1_active	0	0
240	chr16	68529090	68531090	ENSG00000184939	ZFP90	146198	13.4827	-0.234105	0.0843108	-2.77669	0.00549162	0.0678128	RPE1_active	0	0
241	chr2	191244185	191246185	ENSG00000128641	MYO1B	4430	48.432	-0.233844	0.0495441	-4.71991	2.35953e-06	0.000165056	RPE1_active	0	0
242	chr1	162068774	162070774	ENSG00000198929	NOS1AP	9722	99.4627	-0.233305	0.0370215	-6.30188	2.94058e-10	6.04447e-08	RPE1_active	0	0
243	chr4	76212893	76214893	ENSG00000138760	SCARB2	950	14.9611	-0.232587	0.0827801	-2.80969	0.0049589	0.0638309	RPE1_active	0	0
244	chr13	110306149	110308149	ENSG00000187498	COL4A1	1282	46.0782	-0.231972	0.0523656	-4.42985	9.43004e-06	0.000516372	RPE1_active	1	0
245	chr8	19312617	19314617	ENSG00000104611	SH2D4A	63898	23.5486	-0.230612	0.0689716	-3.34359	0.00082703	0.018085	RPE1_active	0	0
246	chr1	222871271	222873271	ENSG00000154309	DISP1	84976	31.8465	-0.228885	0.0650952	-3.51615	0.000437851	0.0116972	RPE1_active	0	0
247	chr4	119627991	119629991	ENSG00000138735	PDE5A	8654	30.0879	-0.228703	0.065831	-3.47409	0.000512588	0.013095	RPE1_active	0	0
248	chr13	21060547	21062547	ENSG00000150457	LATS2	26524	22.0093	-0.227942	0.0699396	-3.25912	0.00111757	0.0223196	RPE1_active	0	0
249	chr12	65277643	65279643	ENSG00000174099	MSRB3	253827	49.5492	-0.227112	0.0468792	-4.84463	1.26846e-06	9.91103e-05	RPE1_active	0	0
250	chr5	39461300	39463300	ENSG00000153071	DAB2	1601	23.8214	-0.226784	0.0653595	-3.46979	0.000520872	0.0132056	RPE1_active	0	0
251	chr6	37698306	37700306	ENSG00000112139	MDGA1	266727	21.6729	-0.22374	0.079502	-2.81428	0.00488873	0.0632929	RPE1_active	0	0
252	chr2	101473703	101475703	ENSG00000196460	RFX8	731220	24.6055	-0.22366	0.0643054	-3.47809	0.000504995	0.0129505	RPE1_active	0	0
253	chr20	31513428	31515428	ENSG00000101294	HM13	81502	17.6442	-0.223294	0.0771195	-2.89543	0.0037864	0.0535344	RPE1_active	0	0
254	chr22	45670798	45672798	ENSG00000130638	ATXN10	25814	42.4428	-0.222751	0.053498	-4.16373	3.13088e-05	0.00134076	RPE1_active	0	0
255	chr1	214551449	214553449	ENSG00000152104	PTPN14	5784	52.5371	-0.222528	0.0495097	-4.49463	6.96898e-06	0.000402462	RPE1_active	0	0
256	chr14	50560126	50562126	ENSG00000012983	MAP4K5	11183	30.6229	-0.222273	0.0644382	-3.44939	0.000561859	0.013825	RPE1_active	0	0
257	chr16	57862053	57864053	ENSG00000140859	KIFC3	3801	32.3018	-0.221942	0.0581386	-3.81747	0.000134826	0.00448111	RPE1_active	0	0
258	chr8	23456695	23458695	ENSG00000197217	ENTPD4	9583	20.3807	-0.220628	0.0726036	-3.0388	0.00237519	0.03842	RPE1_active	0	0
259	chr2	187564760	187566760	ENSG00000003436	TFPI	7035	23.2227	-0.220541	0.0692167	-3.18624	0.00144136	0.026972	RPE1_active	0	0
260	chr3	28240584	28242584	ENSG00000187118	CMC1	152100	18.6038	-0.220416	0.0829634	-2.65679	0.00788888	0.0870383	RPE1_active	0	0
261	chr11	47979558	47981558	ENSG00000149177	PTPRJ	5795	49.7222	-0.218498	0.0491964	-4.44135	8.93983e-06	0.000497688	RPE1_active	0	0
262	chr8	141001216	141003216	ENSG00000169398	PTK2	5747	83.3664	-0.217929	0.0358748	-6.07471	1.2421e-09	2.33741e-07	RPE1_active	0	0
263	chr15	48644849	48646849	ENSG00000166147	FBN1	2200	59.7767	-0.217694	0.04493	-4.84518	1.26495e-06	9.91103e-05	RPE1_active	0	0
264	chr6	35341558	35343558	ENSG00000112033	PPARD	5467	26.4181	-0.217063	0.0686086	-3.16379	0.00155729	0.0285809	RPE1_active	0	0
265	chr6	157980887	157982887	ENSG00000078269	SYNJ2	8871	33.5364	-0.216734	0.0583178	-3.71644	0.000202052	0.00627818	RPE1_active	0	0
266	chr2	233565782	233567782	ENSG00000085982	USP40	55230	21.551	-0.215353	0.0689486	-3.12338	0.00178784	0.0315136	RPE1_active	0	0
267	chr17	15683311	15685311	ENSG00000221926	TRIM16	10626	14.8186	-0.214592	0.0822858	-2.60788	0.00911044	0.0960669	RPE1_active	0	0
268	chr22	36027425	36029425	ENSG00000100320	RBFOX2	23543	72.1625	-0.214226	0.0408467	-5.24464	1.56588e-07	1.74347e-05	RPE1_active	0	0
269	chr18	28176446	28178446	ENSG00000170558	CDH2	1000	53.4823	-0.213782	0.0509824	-4.19326	2.74977e-05	0.00120458	RPE1_active	0	0
270	chr2	120734623	120736623	ENSG00000074047	GLI2	2736	93.439	-0.213618	0.0420182	-5.08394	3.69693e-07	3.63196e-05	RPE1_active	0	0
271	chr14	32075114	32077114	ENSG00000100852	ARHGAP5	394	17.4812	-0.212298	0.0821049	-2.58569	0.00971836	0.0994996	RPE1_active	0	0
272	chr13	113758240	113760240	ENSG00000184497	TMEM255B	348013	17.1538	-0.211468	0.0774221	-2.73137	0.00630722	0.0743785	RPE1_active	0	0
273	chr8	130442660	130444660	ENSG00000153317	ASAP1	50807	103.145	-0.210623	0.0356318	-5.91111	3.39805e-09	5.60511e-07	RPE1_active	0	0
274	chr1	27603431	27605431	ENSG00000126705	AHDC1	27245	21.4772	-0.210262	0.0781951	-2.68895	0.00716778	0.0813668	RPE1_active	0	0
275	chr5	14142702	14144702	ENSG00000038382	TRIO	7204	98.697	-0.210059	0.0390542	-5.37867	7.50392e-08	9.11453e-06	RPE1_active	0	0
276	chr3	111673676	111675676	ENSG00000240891	PLCXD2	257068	47.1585	-0.209992	0.0487407	-4.30835	1.64478e-05	0.000788413	RPE1_active	0	0
277	chr2	101695850	101697850	ENSG00000071054	MAP4K4	9448	51.457	-0.209284	0.0492458	-4.24979	2.13974e-05	0.000983642	RPE1_active	0	0
278	chr12	24948459	24950459	ENSG00000060982	BCAT1	586	33.8072	-0.208967	0.0625549	-3.34054	0.000836159	0.018225	RPE1_active	0	0
279	chr4	78550519	78552519	ENSG00000138772	ANXA3	306	15.5042	-0.208618	0.0758029	-2.75211	0.00592122	0.071402	RPE1_active	0	0
280	chr8	26513275	26515275	ENSG00000092964	DPYSL2	1808	41.4991	-0.208069	0.0518082	-4.01614	5.91596e-05	0.00225838	RPE1_active	0	0
281	chr14	52951435	52953435	ENSG00000073712	FERMT2	10979	20.7898	-0.207986	0.0774675	-2.68482	0.00725685	0.0823079	RPE1_active	0	0
282	chr11	96388989	96390989	ENSG00000183340	JRKL	8690	27.8665	-0.207573	0.0606455	-3.42273	0.000619958	0.0147735	RPE1_active	0	0
283	chr10	29735781	29737781	ENSG00000197321	SVIL	6840	73.9037	-0.20707	0.0422733	-4.89836	9.6641e-07	7.92159e-05	RPE1_active	0	0
284	chr1	64744095	64746095	ENSG00000162437	RAVER2	55225	20.9192	-0.206851	0.0741001	-2.79151	0.00524633	0.0659613	RPE1_active	0	0
285	chr18	45966274	45968274	ENSG00000152223	EPG5	57724	30.4752	-0.206008	0.0624077	-3.30101	0.000963383	0.0201752	RPE1_active	0	0
286	chr1	178093141	178095141	ENSG00000075391	RASAL2	9462	87.1213	-0.204067	0.0390033	-5.23205	1.67639e-07	1.83592e-05	RPE1_active	0	0
287	chr14	64878883	64880883	ENSG00000070182	SPTB	6710	45.7078	-0.20381	0.0488997	-4.16792	3.07396e-05	0.00132092	RPE1_active	0	0
288	chr20	17681295	17683295	ENSG00000125844	RRBP1	6238	22.2255	-0.203693	0.074691	-2.72714	0.00638851	0.0750442	RPE1_active	0	0
289	chr15	70762593	70764593	ENSG00000137831	UACA	55075	22.4389	-0.202325	0.0709014	-2.85361	0.00432256	0.0585738	RPE1_active	0	0
290	chr3	14401576	14403576	ENSG00000131389	SLC6A6	6533	29.9897	-0.20106	0.0638657	-3.14817	0.00164294	0.0297821	RPE1_active	0	0
291	chr4	169009275	169011275	ENSG00000145439	CBR4	84869	34.9434	-0.200138	0.0588518	-3.40071	0.000672113	0.0155302	RPE1_active	0	0
292	chr3	12286368	12288368	ENSG00000132170	PPARG	5468	37.511	-0.199804	0.0524198	-3.81162	0.000138059	0.00456586	RPE1_active	0	0
293	chr2	189178879	189180879	ENSG00000204262	COL5A2	1290	30	-0.199789	0.0668203	-2.98994	0.00279033	0.0434011	RPE1_active	0	0
294	chr15	80778343	80780343	ENSG00000103888	CEMIP	57214	62.7711	-0.199348	0.0468936	-4.25108	2.12741e-05	0.000983541	RPE1_active	0	0
295	chr3	142577826	142579826	ENSG00000175054	ATR	545	28.5062	-0.198243	0.0609751	-3.2512	0.00114918	0.0228145	RPE1_active	0	0
296	chr13	44576147	44578147	ENSG00000102804	TSC22D1	8848	30.7695	-0.197949	0.0669404	-2.95709	0.00310561	0.0466352	RPE1_active	0	0
297	chr10	15370062	15372062	ENSG00000148468	FAM171A1	221061	47.8336	-0.197933	0.0491	-4.03122	5.54873e-05	0.00214281	RPE1_active	0	0
298	chr1	183185238	183187238	ENSG00000058085	LAMC2	3918	18.649	-0.197687	0.0751072	-2.63207	0.00848671	0.0916661	RPE1_active	0	0
299	chr7	7155934	7157934	ENSG00000106392	C1GALT1	56913	21.2494	-0.19714	0.0711146	-2.77214	0.00556896	0.0686462	RPE1_active	0	0
300	chr2	201780189	201782189	ENSG00000003393	ALS2	57679	17.9891	-0.196673	0.0711428	-2.76448	0.00570141	0.0696949	RPE1_active	0	0
301	chr9	32383603	32385603	ENSG00000122729	ACO1	48	20.4605	-0.196192	0.070449	-2.78488	0.00535469	0.0666416	RPE1_active	0	0
302	chr3	157532619	157534619	ENSG00000197415	VEPH1	79674	68.9444	-0.195685	0.0404819	-4.8339	1.33887e-06	0.000103402	RPE1_active	0	0
303	chr9	94725701	94727701	ENSG00000148120	C9orf3	84909	101.918	-0.195265	0.0356507	-5.47716	4.32206e-08	5.66147e-06	RPE1_active	0	0
304	chr4	94450857	94452857	ENSG00000163110	PDLIM5	10611	45.6931	-0.194696	0.0532213	-3.65824	0.000253952	0.00749018	RPE1_active	0	0
305	chr9	88387419	88389419	ENSG00000106723	SPIN1	10927	20.9991	-0.193975	0.0684299	-2.83466	0.00458747	0.0606264	RPE1_active	0	0
306	chr14	25049297	25051297	ENSG00000168952	STXBP6	29091	71.3444	-0.193914	0.0401507	-4.82966	1.36768e-06	0.00010502	RPE1_active	0	0
307	chr9	70257962	70259962	ENSG00000198887	SMC5	23137	19.097	-0.19219	0.0722062	-2.66168	0.00777521	0.0864614	RPE1_active	0	0
308	chr5	61331273	61333273	ENSG00000130449	ZSWIM6	57688	48.8381	-0.19208	0.0498824	-3.85066	0.0001178	0.00402537	RPE1_active	0	0
309	chr6	17986623	17988623	ENSG00000137177	KIF13A	63971	59.237	-0.192075	0.0445843	-4.30814	1.64634e-05	0.000788413	RPE1_active	0	0
310	chr12	51589266	51591266	ENSG00000196876	SCN8A	6334	63.0885	-0.19192	0.0437623	-4.38552	1.15708e-05	0.000608651	RPE1_active	0	0
311	chr2	147843517	147845517	ENSG00000121989	ACVR2A	92	20.2607	-0.191625	0.0740467	-2.58789	0.00965645	0.0990949	RPE1_active	0	0
312	chr22	45501238	45503238	ENSG00000077942	FBLN1	2192	37.3256	-0.191363	0.0621532	-3.0789	0.00207769	0.0352732	RPE1_active	0	0
313	chr5	73625158	73627158	ENSG00000214944	ARHGEF28	64283	80.3029	-0.190621	0.0411912	-4.62772	3.69717e-06	0.000236354	RPE1_active	0	0
314	chr12	3076355	3078355	ENSG00000011105	TSPAN9	10867	73.4277	-0.189747	0.0489353	-3.87752	0.000105529	0.00368138	RPE1_active	0	0
315	chr4	71186286	71188286	ENSG00000080493	SLC4A4	8671	103.634	-0.188943	0.037706	-5.01093	5.41663e-07	4.95696e-05	RPE1_active	0	0
316	chr1	93846150	93848150	ENSG00000137936	BCAR3	8412	83.1856	-0.186349	0.0387722	-4.80626	1.53782e-06	0.000113703	RPE1_active	0	0
317	chr1	204376665	204378665	ENSG00000143850	PLEKHA6	22874	59.8114	-0.186226	0.045245	-4.11596	3.85569e-05	0.0015851	RPE1_active	0	0
318	chr21	32411006	32413006	ENSG00000166979	EVA1C	59271	30.539	-0.185513	0.0622174	-2.98169	0.00286663	0.0442276	RPE1_active	0	0
319	chr9	16869843	16871843	ENSG00000173068	BNC2	54796	116.313	-0.184727	0.0310836	-5.94291	2.80004e-09	4.73561e-07	RPE1_active	0	0
320	chr5	16935276	16937276	ENSG00000145555	MYO10	4651	73.2338	-0.184596	0.0436122	-4.23268	2.30921e-05	0.00104944	RPE1_active	0	0
321	chr8	38995869	38997869	ENSG00000168615	ADAM9	8754	22.6775	-0.184422	0.0683838	-2.69687	0.00699956	0.0797281	RPE1_active	0	0
322	chrX	38005582	38007582	ENSG00000147041	SYTL5	94122	33.8063	-0.183975	0.0582186	-3.16007	0.00157731	0.0289087	RPE1_active	0	0
323	chr9	34457570	34459570	ENSG00000164970	FAM219A	203259	20.9551	-0.183809	0.0674892	-2.72352	0.00645894	0.0755673	RPE1_active	0	0
324	chr11	122654675	122656675	ENSG00000154127	UBASH3B	84959	47.6087	-0.183749	0.0492793	-3.72873	0.000192448	0.0060077	RPE1_active	0	0
325	chr11	74747868	74749868	ENSG00000166439	RNF169	254225	20.2624	-0.183629	0.0710536	-2.58438	0.00975546	0.099803	RPE1_active	0	0
326	chr6	18386350	18388350	ENSG00000137393	RNF144B	255488	21.5454	-0.183404	0.0704273	-2.60416	0.00921008	0.0965902	RPE1_active	0	0
327	chr7	31513071	31515071	ENSG00000180347	CCDC129	223075	38.6189	-0.183365	0.0535542	-3.42392	0.000617242	0.0147531	RPE1_active	0	0
328	chr20	44186578	44188578	ENSG00000149596	JPH2	57158	24.6872	-0.182172	0.0639477	-2.84876	0.00438898	0.0590389	RPE1_active	0	0
329	chr6	45327157	45329157	ENSG00000124813	RUNX2	860	91.0891	-0.182022	0.0392112	-4.64209	3.44903e-06	0.00022155	RPE1_active	0	0
330	chr9	111037458	111039458	ENSG00000198121	LPAR1	1902	40.1872	-0.181679	0.0551063	-3.29689	0.000977622	0.0203776	RPE1_active	0	0
331	chr3	58007400	58009400	ENSG00000136068	FLNB	2317	45.1164	-0.180484	0.0524133	-3.44348	0.000574277	0.0139839	RPE1_active	0	0
332	chr14	61528128	61530128	ENSG00000258989	RP11-47I22.4	NaN	36.2135	-0.180386	0.0545391	-3.30746	0.000941478	0.0198722	RPE1_active	0	0
333	chr1	84297366	84299366	ENSG00000203943	SAMD13	148418	25.945	-0.178889	0.0674928	-2.65049	0.00803747	0.0881479	RPE1_active	0	0
334	chr15	68577969	68579969	ENSG00000103647	CORO2B	10391	51.5382	-0.177458	0.0503891	-3.52176	0.000428693	0.0115905	RPE1_active	0	0
335	chr17	64262301	64264301	ENSG00000136478	TEX2	55852	32.5998	-0.177222	0.0611905	-2.89623	0.00377676	0.0534547	RPE1_active	0	0
336	chr22	46536170	46538170	ENSG00000075275	CELSR1	9620	55.5271	-0.177157	0.0517376	-3.42415	0.000616724	0.0147531	RPE1_active	0	0
337	chr2	157874862	157876862	ENSG00000115170	ACVR1	90	37.0025	-0.176936	0.0581307	-3.04375	0.00233646	0.0379313	RPE1_active	0	0
338	chr13	51583455	51585455	ENSG00000139668	WDFY2	115825	44.6226	-0.176632	0.0519357	-3.40097	0.000671471	0.0155302	RPE1_active	0	0
339	chr17	66301636	66303636	ENSG00000154229	PRKCA	5578	146.932	-0.176074	0.0317729	-5.54165	2.9964e-08	4.1703e-06	RPE1_active	0	0
340	chr6	125118049	125120049	ENSG00000111907	TPD52L1	7164	38.2371	-0.17607	0.053681	-3.27994	0.00103829	0.0211473	RPE1_active	0	0
341	chr4	169270105	169272105	ENSG00000154447	SH3RF1	57630	41.6659	-0.175602	0.0524953	-3.3451	0.000822522	0.0180455	RPE1_active	0	0
342	chr9	89177767	89179767	ENSG00000148082	SHC3	53358	51.2827	-0.175326	0.04738	-3.70043	0.000215237	0.00658073	RPE1_active	0	0
343	chr1	53737106	53739106	ENSG00000174332	GLIS1	148979	85.2099	-0.173575	0.0429244	-4.04375	5.26029e-05	0.00206714	RPE1_active	0	0
344	chr15	33193733	33195733	ENSG00000248905	FMN1	342184	117.285	-0.173156	0.0325142	-5.32555	1.00651e-07	1.17964e-05	RPE1_active	0	0
345	chr5	52988326	52990326	ENSG00000164171	ITGA2	3673	26.4394	-0.172179	0.065039	-2.64732	0.00811323	0.0885628	RPE1_active	0	0
346	chr6	142300854	142302854	ENSG00000112414	GPR126	57211	33.309	-0.170535	0.0619897	-2.75102	0.00594105	0.0715121	RPE1_active	0	0
347	chr15	62389526	62391526	ENSG00000171914	TLN2	83660	143.591	-0.16885	0.0306488	-5.50919	3.60498e-08	4.76893e-06	RPE1_active	0	0
348	chr4	98657629	98659629	ENSG00000168785	TSPAN5	10098	53.7474	-0.16787	0.0432324	-3.88296	0.000103191	0.00361874	RPE1_active	0	0
349	chr8	42540926	42542926	ENSG00000168575	SLC20A2	6575	30.803	-0.16739	0.0643058	-2.60303	0.00924049	0.0968331	RPE1_active	0	0
350	chr2	46292667	46294667	ENSG00000116016	EPAS1	2034	31.7228	-0.165518	0.0622146	-2.66043	0.007804	0.0865304	RPE1_active	0	0
351	chr4	41215714	41217714	ENSG00000163697	APBB2	323	105.846	-0.165133	0.0325654	-5.0708	3.96142e-07	3.83541e-05	RPE1_active	0	0
352	chr9	81688305	81690305	ENSG00000196781	TLE1	7088	29.7168	-0.164918	0.0589152	-2.79924	0.00512224	0.0649546	RPE1_active	0	0
353	chr3	105365909	105367909	ENSG00000170017	ALCAM	214	41.6038	-0.164265	0.052558	-3.1254	0.00177565	0.0313816	RPE1_active	0	0
354	chr1	64469792	64471792	ENSG00000158966	CACHD1	57685	64.78	-0.163682	0.0446301	-3.66752	0.000244912	0.00723953	RPE1_active	0	0
355	chr21	26170128	26172128	ENSG00000142192	APP	351	68.9974	-0.163609	0.0394529	-4.14694	3.36952e-05	0.00141129	RPE1_active	0	0
356	chr3	8962773	8964773	ENSG00000070950	RAD18	56852	53.0198	-0.163082	0.0442439	-3.68597	0.000227835	0.00687158	RPE1_active	0	0
357	chr1	29235516	29237516	ENSG00000060656	PTPRU	10076	32.2409	-0.162795	0.0601189	-2.70789	0.0067713	0.0780599	RPE1_active	0	0
358	chr12	95790152	95792152	ENSG00000074527	NTN4	59277	34.8852	-0.162486	0.0570882	-2.84623	0.00442402	0.0593468	RPE1_active	0	0
359	chr3	190121437	190123437	ENSG00000090530	LEPREL1	55214	39.8806	-0.161851	0.0621949	-2.60231	0.00925979	0.0969593	RPE1_active	0	0
360	chr13	75619434	75621434	ENSG00000136153	LMO7	4008	54.6477	-0.161313	0.047132	-3.42258	0.000620309	0.0147735	RPE1_active	0	0
361	chr1	113389749	113391749	ENSG00000081026	MAGI3	260425	65.8919	-0.160764	0.047388	-3.39251	0.000692545	0.0158173	RPE1_active	0	0
362	chr9	79570773	79572773	ENSG00000106829	TLE4	7091	41.174	-0.160478	0.0548922	-2.92351	0.00346114	0.0507621	RPE1_active	0	0
363	chr12	19128752	19130752	ENSG00000052126	PLEKHA5	54477	53.5392	-0.160315	0.0496959	-3.22592	0.00125567	0.0244207	RPE1_active	0	0
364	chr9	35160992	35162992	ENSG00000198722	UNC13B	10497	73.7198	-0.159216	0.0409113	-3.89173	9.95339e-05	0.00351423	RPE1_active	0	0
365	chr15	82261763	82263763	ENSG00000140598	EFTUD1	79631	30.8729	-0.158336	0.0596668	-2.65367	0.00796218	0.0875577	RPE1_active	0	0
366	chr1	17538835	17540835	ENSG00000074964	ARHGEF10L	55160	56.25	-0.156929	0.0517852	-3.03038	0.00244245	0.039286	RPE1_active	0	0
367	chr1	56644301	56646301	ENSG00000162407	PPAP2B	8613	45.734	-0.156811	0.0545041	-2.87705	0.00401415	0.055926	RPE1_active	0	0
368	chr8	19083730	19085730	ENSG00000156011	PSD3	23362	147.257	-0.156733	0.0283723	-5.52417	3.31056e-08	4.56003e-06	RPE1_active	0	0
369	chr7	85185855	85187855	ENSG00000153993	SEMA3D	223117	39.1395	-0.156215	0.0570181	-2.73975	0.00614864	0.0730726	RPE1_active	0	0
370	chr2	229713558	229715558	ENSG00000187957	DNER	92737	101.084	-0.155663	0.0350275	-4.44401	8.82968e-06	0.000493612	RPE1_active	0	0
371	chr12	32398529	32400529	ENSG00000139132	FGD4	121512	60.3081	-0.155303	0.0453834	-3.42202	0.000621569	0.0147772	RPE1_active	0	0
372	chr15	39781830	39783830	ENSG00000150667	FSIP1	161835	47.0045	-0.154918	0.0453991	-3.41235	0.000644044	0.0150966	RPE1_active	0	0
373	chr1	196608225	196610225	ENSG00000162687	KCNT2	343450	79.3892	-0.154512	0.0434842	-3.5533	0.000380433	0.0105456	RPE1_active	0	0
374	chr2	27888941	27890941	ENSG00000158019	BRE	9577	117.828	-0.154349	0.0310219	-4.97547	6.50912e-07	5.75949e-05	RPE1_active	0	0
375	chr17	17971422	17973422	ENSG00000175662	TOM1L2	146691	39.6347	-0.153772	0.0574227	-2.6779	0.00740853	0.0830913	RPE1_active	0	0
376	chr6	166905451	166907451	ENSG00000071242	RPS6KA2	6196	157.132	-0.153559	0.0302205	-5.08128	3.74894e-07	3.65618e-05	RPE1_active	0	0
377	chr1	185733551	185735551	ENSG00000143341	HMCN1	83872	109.938	-0.153363	0.0375033	-4.08933	4.32621e-05	0.00175159	RPE1_active	0	0
378	chr9	132078908	132080908	ENSG00000160563	MED27	9442	69.6777	-0.153062	0.0454849	-3.36512	0.000765113	0.0170833	RPE1_active	0	0
379	chr2	56183123	56185123	ENSG00000055813	CCDC85A	114800	54.8965	-0.153011	0.0459716	-3.32838	0.000873528	0.0189161	RPE1_active	0	0
380	chr7	22631925	22633925	ENSG00000105889	STEAP1B	256227	60.9261	-0.152923	0.0464243	-3.29403	0.000987619	0.0205219	RPE1_active	0	0
381	chr17	15562561	15564561	ENSG00000259024	TVP23C-CDRT4	100533496	36.1549	-0.152868	0.0552694	-2.76587	0.00567713	0.0695891	RPE1_active	0	0
382	chr3	71582989	71584989	ENSG00000114861	FOXP1	27086	166.998	-0.151958	0.0279361	-5.43948	5.34355e-08	6.73539e-06	RPE1_active	0	0
383	chr2	70553193	70555193	ENSG00000163235	TGFA	7039	35.7474	-0.151451	0.0572714	-2.64445	0.0081823	0.0890983	RPE1_active	0	0
384	chr3	155023124	155025124	ENSG00000196549	MME	4311	37.6743	-0.15127	0.0522872	-2.89307	0.00381501	0.0537683	RPE1_active	0	0
385	chr2	9002813	9004813	ENSG00000143797	MBOAT2	129642	42.9709	-0.151088	0.0539222	-2.80195	0.00507942	0.0646961	RPE1_active	0	0
386	chr3	185824056	185826056	ENSG00000073792	IGF2BP2	10644	49.8321	-0.15094	0.0469595	-3.21426	0.00130781	0.0251058	RPE1_active	0	0
387	chr1	22709839	22711839	ENSG00000133216	EPHB2	2048	78.7108	-0.15036	0.0413277	-3.63824	0.000274503	0.00799049	RPE1_active	0	0
388	chr15	44194252	44196252	ENSG00000171877	FRMD5	84978	88.73	-0.149943	0.039845	-3.76316	0.000167777	0.00529945	RPE1_active	0	0
389	chr12	123149015	123151015	ENSG00000090975	PITPNM2	57605	56.9346	-0.149004	0.0533242	-2.79431	0.00520112	0.0656804	RPE1_active	0	0
390	chr4	5892058	5894058	ENSG00000072832	CRMP1	1400	47.8317	-0.148531	0.0495038	-3.0004	0.00269625	0.0423819	RPE1_active	0	0
391	chr2	36695690	36697690	ENSG00000205221	VIT	5212	39.0088	-0.148306	0.05335	-2.77987	0.00543807	0.0674008	RPE1_active	0	0
392	chr5	52786896	52788896	ENSG00000213949	ITGA1	3672	40.4648	-0.147556	0.0521285	-2.83062	0.00464579	0.0611551	RPE1_active	0	0
393	chr2	100819152	100821152	ENSG00000170485	NPAS2	4862	55.8409	-0.147471	0.0440053	-3.3512	0.000804625	0.017711	RPE1_active	0	0
394	chr3	111731497	111733497	ENSG00000144824	PHLDB2	90102	61.8109	-0.146984	0.043676	-3.36532	0.000764543	0.0170833	RPE1_active	0	0
395	chr4	183098293	183100293	ENSG00000151718	WWC2	80014	56.1082	-0.146137	0.0518903	-2.81626	0.00485861	0.0630864	RPE1_active	0	0
396	chr5	15499196	15501196	ENSG00000183580	FBXL7	23194	123.579	-0.14569	0.02986	-4.8791	1.06573e-06	8.68245e-05	RPE1_active	0	0
397	chr2	175004369	175006369	ENSG00000128656	CHN1	1123	48.7873	-0.145106	0.0508989	-2.85087	0.00436	0.0589033	RPE1_active	0	0
398	chr2	168247141	168249141	ENSG00000198648	STK39	27347	83.6725	-0.145074	0.0375868	-3.85969	0.00011353	0.00391858	RPE1_active	0	0
399	chr5	39423868	39425868	ENSG00000113600	C9	735	37.4588	-0.144479	0.0533223	-2.70955	0.00673744	0.0778711	RPE1_active	0	0
400	chr2	46915157	46917157	ENSG00000068724	TTC7A	57217	49.9493	-0.143427	0.0503533	-2.84841	0.00439386	0.0590389	RPE1_active	0	0
401	chr9	113875282	113877282	ENSG00000157657	ZNF618	114991	58.8574	-0.143374	0.0442619	-3.23922	0.00119857	0.0234124	RPE1_active	0	0
402	chr12	78862993	78864993	ENSG00000067715	SYT1	6857	133.828	-0.143358	0.0346729	-4.13458	3.55599e-05	0.00147551	RPE1_active	0	0
403	chr6	39791298	39793298	ENSG00000146122	DAAM2	23500	39.6592	-0.142763	0.0532095	-2.68303	0.00729577	0.0823784	RPE1_active	0	0
404	chr7	7534853	7536853	ENSG00000215018	COL28A1	340267	48.2092	-0.142756	0.0532221	-2.68227	0.00731249	0.0824491	RPE1_active	0	0
405	chr5	135032280	135034280	ENSG00000224186	C5orf66	NaN	116.283	-0.142747	0.0322651	-4.42421	9.67964e-06	0.000527876	RPE1_active	0	0
406	chr1	65419652	65421652	ENSG00000116678	LEPR	3953	50.9885	-0.142603	0.0455279	-3.13222	0.00173491	0.0309894	RPE1_active	0	0
407	chr15	29967865	29969865	ENSG00000104067	TJP1	7082	68.958	-0.14223	0.0412169	-3.45078	0.000558979	0.0137796	RPE1_active	0	0
408	chr9	125746345	125748345	ENSG00000167081	PBX3	5090	44.9424	-0.141945	0.0519937	-2.73005	0.00633255	0.0745456	RPE1_active	0	0
409	chr4	84965391	84967391	ENSG00000163625	WDFY3	23001	67.0746	-0.141559	0.042923	-3.29798	0.000973824	0.0203301	RPE1_active	0	0
410	chr1	240013348	240015348	ENSG00000155816	FMN2	56776	112.258	-0.139556	0.039793	-3.50703	0.000453131	0.0120125	RPE1_active	0	0
411	chr4	82797857	82799857	ENSG00000145284	SCD5	79966	51.7805	-0.139169	0.0486693	-2.85948	0.00424336	0.0579116	RPE1_active	0	0
412	chr2	109128348	109130348	ENSG00000172985	SH3RF3	344558	133.065	-0.137925	0.0350701	-3.93284	8.39491e-05	0.003073	RPE1_active	0	0
413	chr3	89106524	89108524	ENSG00000044524	EPHA3	2042	77.533	-0.137884	0.0432094	-3.19107	0.00141749	0.0267124	RPE1_active	0	0
414	chr4	37452941	37454941	ENSG00000154274	C4orf19	55286	52.0264	-0.137679	0.0455834	-3.02039	0.00252452	0.040347	RPE1_active	0	0
415	chr14	54566097	54568097	ENSG00000020577	SAMD4A	23034	64.4822	-0.136819	0.0430543	-3.17781	0.00148391	0.0275752	RPE1_active	0	0
416	chr2	184597366	184599366	ENSG00000170396	ZNF804A	91752	71.532	-0.136093	0.0454878	-2.99186	0.0027728	0.0432032	RPE1_active	0	0
417	chr1	66532383	66534383	ENSG00000118473	SGIP1	84251	56.8895	-0.135451	0.046579	-2.90798	0.00363776	0.0522064	RPE1_active	0	0
418	chrX	44342672	44344672	ENSG00000183690	EFHC2	80258	55.0441	-0.134734	0.0487265	-2.76511	0.00569042	0.0696243	RPE1_active	0	0
419	chr3	4466281	4468281	ENSG00000144455	SUMF1	285362	209.074	-0.134243	0.0259259	-5.17794	2.24346e-07	2.35752e-05	RPE1_active	0	0
420	chr6	56953628	56955628	ENSG00000151914	DST	667	110.103	-0.133861	0.0364553	-3.67194	0.00024072	0.00716316	RPE1_active	0	0
421	chrX	106999244	107001244	ENSG00000133131	MORC4	79710	53.5644	-0.133176	0.0464481	-2.8672	0.00414126	0.0573236	RPE1_active	0	0
422	chr1	215004775	215006775	ENSG00000082482	KCNK2	3776	55.2661	-0.13312	0.0506313	-2.62921	0.00855829	0.0921868	RPE1_active	0	0
423	chr2	209423058	209425058	ENSG00000078018	MAP2	4133	71.0999	-0.132425	0.0401982	-3.29429	0.000986713	0.0205219	RPE1_active	0	0
424	chr4	150077274	150079274	ENSG00000170390	DCLK2	166614	46.7311	-0.13177	0.0506919	-2.59943	0.0093378	0.0973945	RPE1_active	0	0
425	chr7	42236870	42238870	ENSG00000106571	GLI3	2737	83.1761	-0.129583	0.0391199	-3.31245	0.000924841	0.0196452	RPE1_active	0	0
426	chr9	38067687	38069687	ENSG00000255872	RP11-613M10.9	NaN	140.326	-0.129525	0.0310292	-4.1743	2.98906e-05	0.00129245	RPE1_active	0	0
427	chr4	94756968	94758968	ENSG00000138696	BMPR1B	658	96.0517	-0.129326	0.0372435	-3.47246	0.000515719	0.0131499	RPE1_active	0	0
428	chr18	6728718	6730718	ENSG00000088756	ARHGAP28	79822	49.1274	-0.129157	0.048997	-2.63603	0.00838835	0.0908525	RPE1_active	0	0
429	chr21	33641400	33643400	ENSG00000205726	ITSN1	6453	66.6787	-0.128866	0.0432257	-2.98123	0.00287092	0.0442426	RPE1_active	0	0
430	chr4	88520048	88522048	ENSG00000138641	HERC3	8916	48.0283	-0.128482	0.0489629	-2.62407	0.00868849	0.0930184	RPE1_active	0	0
431	chr5	168290651	168292651	ENSG00000113645	WWC1	23286	58.8744	-0.128393	0.0479116	-2.67978	0.00736698	0.0827145	RPE1_active	0	0
432	chr7	11831198	11833198	ENSG00000005108	THSD7A	221981	110.464	-0.128088	0.0366815	-3.49189	0.000479621	0.0124916	RPE1_active	0	0
433	chr1	227317474	227319474	ENSG00000143776	CDC42BPA	8476	69.651	-0.127872	0.0431546	-2.96312	0.00304537	0.0461494	RPE1_active	0	0
434	chr2	199470266	199472266	ENSG00000119042	SATB2	23314	48.9709	-0.127656	0.043943	-2.90503	0.00367221	0.0525292	RPE1_active	0	0
435	chr12	45214987	45216987	ENSG00000177119	ANO6	196527	57.6639	-0.127593	0.0426251	-2.99337	0.00275912	0.0431165	RPE1_active	0	0
436	chr7	34657239	34659239	ENSG00000187258	NPSR1	387129	65.2882	-0.127191	0.0437189	-2.90929	0.00362247	0.052155	RPE1_active	0	0
437	chr5	66595361	66597361	ENSG00000069020	MAST4	375449	165.473	-0.126718	0.0278341	-4.55263	5.29786e-06	0.000318867	RPE1_active	0	0
438	chr2	153870913	153872913	ENSG00000144278	GALNT13	114805	130.692	-0.126415	0.0396973	-3.18447	0.00145018	0.0270992	RPE1_active	0	0
439	chr15	37100299	37102299	ENSG00000134138	MEIS2	4212	51.1781	-0.12605	0.0472725	-2.66645	0.00766566	0.0854219	RPE1_active	0	0
440	chr9	68327308	68329308	ENSG00000154330	PGM5	5239	55.2568	-0.125332	0.0471725	-2.65689	0.00788651	0.0870383	RPE1_active	0	0
441	chr5	9545075	9547075	ENSG00000112902	SEMA5A	9037	149.855	-0.124937	0.030894	-4.04405	5.25363e-05	0.00206714	RPE1_active	0	0
442	chr1	97920049	97922049	ENSG00000188641	DPYD	1806	185.557	-0.124702	0.0296951	-4.19942	2.67596e-05	0.00117998	RPE1_active	0	0
443	chr13	98141562	98143562	ENSG00000152767	FARP1	10160	94.6199	-0.124425	0.0370183	-3.36118	0.000776105	0.0172336	RPE1_active	0	0
444	chr11	8909951	8911951	ENSG00000166444	ST5	6764	65.2865	-0.124342	0.0428475	-2.90197	0.00370822	0.052708	RPE1_active	0	0
445	chr5	84383793	84385793	ENSG00000164176	EDIL3	10085	97.1037	-0.123957	0.0390432	-3.17488	0.00149898	0.0277779	RPE1_active	0	0
446	chr7	33903911	33905911	ENSG00000164619	BMPER	168667	74.6321	-0.122823	0.0417309	-2.9432	0.00324836	0.0482773	RPE1_active	0	0
447	chr22	28882592	28884592	ENSG00000183579	ZNRF3	84133	55.6422	-0.12268	0.0423895	-2.89412	0.00380227	0.053702	RPE1_active	0	0
448	chr2	32945972	32947972	ENSG00000049323	LTBP1	4052	128.292	-0.121769	0.0321163	-3.79149	0.000149747	0.00484448	RPE1_active	0	0
449	chr1	208243320	208245320	ENSG00000076356	PLXNA2	5362	82.5492	-0.121688	0.0385551	-3.1562	0.00159841	0.0292153	RPE1_active	0	0
450	chr22	24951730	24953730	ENSG00000197077	KIAA1671	85379	77.4411	-0.121468	0.0404624	-3.002	0.00268212	0.0422094	RPE1_active	0	0
451	chrX	17374420	17376420	ENSG00000188158	NHS	4810	119.413	-0.121192	0.030793	-3.93571	8.29494e-05	0.00304474	RPE1_active	0	0
452	chr3	64687000	64689000	ENSG00000163638	ADAMTS9	56999	54.4225	-0.117936	0.0455062	-2.59165	0.00955158	0.0986331	RPE1_active	0	0
453	chr7	103073843	103075843	ENSG00000161040	FBXL13	222235	68.8471	-0.116215	0.0389523	-2.98352	0.00284957	0.0440661	RPE1_active	0	0
454	chr17	60676453	60678453	ENSG00000141376	BCAS3	54828	178.248	-0.115973	0.0279263	-4.15282	3.28397e-05	0.00137978	RPE1_active	0	0
455	chr2	54455285	54457285	ENSG00000115306	SPTBN1	6711	57.1923	-0.115877	0.0439357	-2.63743	0.00835358	0.0906479	RPE1_active	0	0
456	chr2	133567463	133569463	ENSG00000176771	NCKAP5	344148	258.925	-0.114575	0.0247776	-4.62414	3.76164e-06	0.000238196	RPE1_active	0	0
457	chr5	107669895	107671895	ENSG00000184349	EFNA5	1946	76.157	-0.113976	0.0357626	-3.18702	0.00143745	0.0269365	RPE1_active	0	0
458	chr1	77281051	77283051	ENSG00000154027	AK5	26289	76.2355	-0.113567	0.0400529	-2.83543	0.00457646	0.060621	RPE1_active	0	0
459	chr17	66191084	66193084	ENSG00000154240	CEP112	201134	136.428	-0.112074	0.0314754	-3.5607	0.000369872	0.0102955	RPE1_active	0	0
460	chr12	18246614	18248614	ENSG00000139144	PIK3C2G	5288	93.8583	-0.112034	0.0383097	-2.92442	0.00345096	0.0507242	RPE1_active	0	0
461	chr21	33930607	33932607	ENSG00000249209	AP000304.12	NaN	86.1345	-0.111758	0.0362906	-3.07954	0.00207321	0.035242	RPE1_active	0	0
462	chr7	84491724	84493724	ENSG00000075213	SEMA3A	10371	103.081	-0.111227	0.0388273	-2.86467	0.00417445	0.0574406	RPE1_active	0	0
463	chr2	124024287	124026287	ENSG00000155052	CNTNAP5	129684	251.697	-0.110389	0.029093	-3.79434	0.000148034	0.00482394	RPE1_active	0	0
464	chr1	65791514	65793514	ENSG00000184588	PDE4B	5142	157.35	-0.110355	0.0321233	-3.43535	0.000591792	0.0142211	RPE1_active	0	0
465	chr3	29279982	29281982	ENSG00000144642	RBMS3	27303	173.237	-0.110272	0.0263488	-4.18507	2.85077e-05	0.00124474	RPE1_active	0	0
466	chr7	82442798	82444798	ENSG00000153956	CACNA2D1	781	103.333	-0.109603	0.0361535	-3.03159	0.00243271	0.0392081	RPE1_active	0	0
467	chr3	169662618	169664618	ENSG00000085276	MECOM	2122	150.571	-0.109216	0.0319332	-3.42015	0.000625864	0.0148265	RPE1_active	0	0
468	chr13	67229445	67231445	ENSG00000184226	PCDH9	5101	195.19	-0.108939	0.0345755	-3.15075	0.00162851	0.0296843	RPE1_active	0	0
469	chr4	77156151	77158151	ENSG00000138764	CCNG2	901	109.536	-0.10863	0.0371379	-2.92504	0.00344415	0.0506799	RPE1_active	0	0
470	chr22	28678865	28680865	ENSG00000100154	TTC28	23331	190.264	-0.108249	0.0255839	-4.23112	2.32526e-05	0.00104959	RPE1_active	0	0
471	chr3	158961235	158963235	ENSG00000250588	IQCJ-SCHIP1	NaN	257.978	-0.107923	0.0244745	-4.40961	1.03556e-05	0.000562441	RPE1_active	0	0
472	chr7	32298329	32300329	ENSG00000154678	PDE1C	5137	158.108	-0.107771	0.0299237	-3.60153	0.000316344	0.00903135	RPE1_active	0	0
473	chr2	162837730	162839730	ENSG00000184611	KCNH7	90134	103.128	-0.107196	0.040912	-2.62015	0.00878909	0.0937199	RPE1_active	0	0
474	chr3	131025850	131027850	ENSG00000114670	NEK11	79858	90.0258	-0.10712	0.0386876	-2.76885	0.00562539	0.0691452	RPE1_active	0	0
475	chr1	211133115	211135115	ENSG00000143473	KCNH1	3756	144.296	-0.106493	0.0330404	-3.22312	0.00126801	0.0246127	RPE1_active	0	0
476	chr7	18085949	18087949	ENSG00000048052	HDAC9	9734	214.238	-0.106225	0.025787	-4.11933	3.79968e-05	0.0015669	RPE1_active	0	0
477	chr4	46992723	46994723	ENSG00000163288	GABRB1	2560	108.274	-0.104834	0.036589	-2.86517	0.00416785	0.0574089	RPE1_active	0	0
478	chr7	79452574	79454574	ENSG00000187391	MAGI2	9863	363.798	-0.103338	0.0273892	-3.77296	0.000161323	0.00516891	RPE1_active	0	0
479	chr5	128658185	128660185	ENSG00000138829	FBN2	2201	101.765	-0.102245	0.0387916	-2.63575	0.00839528	0.0908525	RPE1_active	0	0
480	chr8	132865958	132867958	ENSG00000042832	TG	7038	98.3185	-0.101244	0.0385128	-2.62883	0.00856795	0.0921868	RPE1_active	0	0
481	chrX	37348330	37350330	ENSG00000250349	TM4SF2	NaN	380.667	-0.100204	0.023478	-4.26801	1.97225e-05	0.00092137	RPE1_active	0	0
482	chr10	35246025	35248025	ENSG00000108100	CCNY	219771	90.2836	-0.100147	0.0386014	-2.59438	0.00947629	0.0983782	RPE1_active	0	0
483	chr5	113487830	113489830	ENSG00000171444	MCC	4163	144.267	-0.0989256	0.0313156	-3.15899	0.00158318	0.0289766	RPE1_active	0	0
484	chr8	103499748	103501748	ENSG00000176406	RIMS2	9699	164.398	-0.0987061	0.0346553	-2.84823	0.00439632	0.0590389	RPE1_active	0	0
485	chr2	136764545	136766545	ENSG00000144229	THSD7B	80731	244.778	-0.0977201	0.0281705	-3.46888	0.000522629	0.0132251	RPE1_active	0	0
486	chr7	48170458	48172458	ENSG00000179869	ABCA13	154664	130.868	-0.096324	0.0341105	-2.82388	0.00474461	0.061907	RPE1_active	0	0
487	chr6	128519674	128521674	ENSG00000152894	PTPRK	5796	121.206	-0.0949017	0.0341228	-2.78119	0.00541608	0.067253	RPE1_active	0	0
488	chr4	89110398	89112398	ENSG00000138640	FAM13A	10144	99.1604	-0.0947833	0.0350171	-2.70677	0.00679408	0.0781875	RPE1_active	0	0
489	chr2	17876847	17878847	ENSG00000170745	KCNS3	3790	141.593	-0.0942287	0.0328785	-2.86597	0.00415737	0.0573236	RPE1_active	0	0
490	chr3	173395284	173397284	ENSG00000169760	NLGN1	22871	205.525	-0.0937119	0.0326042	-2.87423	0.0040502	0.0563108	RPE1_active	0	0
491	chr3	24494282	24496282	ENSG00000151090	THRB	7068	106.288	-0.0915306	0.0350635	-2.61043	0.00904297	0.0956636	RPE1_active	0	0
492	chr7	40133977	40135977	ENSG00000175600	SUGCT	79783	193.466	-0.0913425	0.0293014	-3.11734	0.00182488	0.0319558	RPE1_active	0	0
493	chr6	39724405	39726405	ENSG00000164627	KIF6	221458	114.399	-0.0889908	0.0332376	-2.67742	0.0074192	0.0830913	RPE1_active	0	0
494	chr16	10181754	10183754	ENSG00000183454	GRIN2A	2903	135.676	-0.0876644	0.0275469	-3.18237	0.00146074	0.0271823	RPE1_active	0	0
495	chr21	36003667	36005667	ENSG00000159216	RUNX1	861	369.912	-0.0871636	0.0199529	-4.36847	1.25119e-05	0.00063806	RPE1_active	0	0
496	chr13	34941287	34943287	ENSG00000172915	NBEA	26960	156.589	-0.0854405	0.0299701	-2.85086	0.00436011	0.0589033	RPE1_active	0	0
497	chr2	72825041	72827041	ENSG00000144036	EXOC6B	23233	157.599	-0.0822765	0.0300427	-2.73865	0.00616914	0.0730726	RPE1_active	0	0
498	chr7	111561517	111563517	ENSG00000184903	IMMP2L	83943	213.327	-0.0810088	0.0307611	-2.63348	0.00845148	0.0913594	RPE1_active	0	0
499	chr4	78056570	78058570	ENSG00000138759	FRAS1	80144	146.305	-0.0769128	0.0286881	-2.681	0.00734031	0.0826234	RPE1_active	0	0
500	chr5	169300129	169302129	ENSG00000184347	SLIT3	6586	228.906	-0.0678853	0.024703	-2.74806	0.00599494	0.0718976	RPE1_active	0	0
501	chr18	48409752	48411752	ENSG00000184828	ZBTB7C	201501	141.334	0.0906195	0.034854	2.59997	0.00932318	0.0973367	HG01573_active	0	0
502	chr7	37448249	37450249	ENSG00000155849	ELMO1	9844	189.833	0.0928927	0.0261069	3.55817	0.000373453	0.0103736	HG01573_active	0	0
503	chr18	13216498	13218498	ENSG00000168675	LDLRAD4	753	149.401	0.0961718	0.0305405	3.149	0.00163831	0.0297513	HG01573_active	0	0
504	chr1	174158410	174160410	ENSG00000152061	RABGAP1L	9910	195.487	0.0989814	0.0292175	3.38775	0.000704688	0.0160125	HG01573_active	0	0
505	chr5	169636247	169638247	ENSG00000134516	DOCK2	1794	149.435	0.0992337	0.0324072	3.06209	0.00219798	0.0366557	HG01573_active	0	0
506	chr16	11975737	11977737	ENSG00000048471	SNX29	92017	200.503	0.100631	0.0304716	3.30246	0.000958399	0.0201106	HG01573_active	0	0
507	chr2	135530236	135532236	ENSG00000121988	ZRANB3	84083	96.3435	0.101577	0.0358083	2.8367	0.0045582	0.0604859	HG01573_active	0	0
508	chr15	85379571	85381571	ENSG00000170776	AKAP13	11214	92.2696	0.10236	0.0375817	2.72368	0.00645594	0.0755673	HG01573_active	0	0
509	chr11	75814167	75816167	ENSG00000198382	UVRAG	7405	80.6784	0.104367	0.0400232	2.60766	0.00911641	0.0960669	HG01573_active	0	0
510	chr18	79068285	79070285	ENSG00000166377	ATP9B	374868	82.8145	0.106744	0.0382401	2.79141	0.00524788	0.0659613	HG01573_active	0	0
511	chr9	123929152	123931152	ENSG00000119522	DENND1A	57706	167.51	0.109586	0.0287146	3.81638	0.000135425	0.00448987	HG01573_active	0	0
512	chr8	22999000	23001000	ENSG00000134020	PEBP4	157310	99.6453	0.112984	0.0386811	2.9209	0.00349017	0.0510198	HG01573_active	0	0
513	chr17	80543819	80545819	ENSG00000141564	RPTOR	57521	131.461	0.114814	0.0353764	3.24551	0.00117241	0.023122	HG01573_active	0	0
514	chr2	42493569	42495569	ENSG00000057935	MTA3	57504	66.7661	0.119905	0.0407213	2.94452	0.00323457	0.0481261	HG01573_active	0	0
515	chr6	157380133	157382133	ENSG00000175048	ZDHHC14	79683	93.867	0.124883	0.0348124	3.5873	0.000334118	0.00947803	HG01573_active	0	0
516	chr9	68704414	68706414	ENSG00000107242	PIP5K1B	8395	90.8253	0.126099	0.0370409	3.40431	0.000663315	0.0154669	HG01573_active	0	0
517	chr20	18566453	18568453	ENSG00000125821	DTD1	92675	59.8293	0.127757	0.0484437	2.63723	0.00835852	0.0906479	HG01573_active	0	0
518	chr17	67376281	67378281	ENSG00000154217	PITPNC1	26207	93.5025	0.127877	0.0389733	3.28114	0.00103389	0.0211105	HG01573_active	0	0
519	chr5	14870778	14872778	ENSG00000154122	ANKH	56172	53.7076	0.128447	0.0471746	2.72279	0.00647324	0.0756683	HG01573_active	0	0
520	chr13	28494128	28496128	ENSG00000102755	FLT1	2321	59.9646	0.129187	0.0478048	2.70239	0.00688436	0.0788867	HG01573_active	0	0
521	chr17	32876177	32878177	ENSG00000176658	MYO1D	4642	103.986	0.12982	0.0373251	3.4781	0.000504991	0.0129505	HG01573_active	0	0
522	chr13	112689329	112691329	ENSG00000068650	ATP11A	23250	66.5469	0.132164	0.0508807	2.59754	0.00938948	0.0977808	HG01573_active	0	0
523	chr8	140457579	140459579	ENSG00000167632	TRAPPC9	83696	274.269	0.133132	0.0284397	4.68119	2.85215e-06	0.00018959	HG01573_active	0	0
524	chr10	22713555	22715555	ENSG00000150867	PIP4K2A	5305	48.0543	0.133468	0.047051	2.83666	0.00455874	0.0604859	HG01573_active	0	0
525	chr2	239400654	239402654	ENSG00000068024	HDAC4	9759	123.007	0.13459	0.0406254	3.31297	0.000923123	0.0196452	HG01573_active	0	0
526	chr7	156892230	156894230	ENSG00000105983	LMBR1	64327	56.6371	0.134751	0.0480792	2.80269	0.00506791	0.0646111	HG01573_active	0	0
527	chr7	75737962	75739962	ENSG00000127946	HIP1	3092	59.0473	0.135203	0.047048	2.87372	0.00405672	0.0563428	HG01573_active	0	0
528	chr1	169661007	169663007	ENSG00000000460	C1orf112	55732	55.4787	0.135219	0.0455777	2.96678	0.00300933	0.0457502	HG01573_active	0	0
529	chr22	25563849	25565849	ENSG00000100077	ADRBK2	157	44.8058	0.136158	0.0507979	2.68038	0.00735378	0.0826357	HG01573_active	0	0
530	chr9	37119539	37121539	ENSG00000147905	ZCCHC7	84186	46.6011	0.136207	0.0498226	2.73385	0.0062599	0.0738856	HG01573_active	0	0
531	chr8	60677778	60679778	ENSG00000171316	CHD7	55636	53.2521	0.136276	0.0463246	2.94177	0.00326342	0.0484472	HG01573_active	0	0
532	chr9	2014219	2016219	ENSG00000080503	SMARCA2	6595	49.3762	0.136876	0.0523249	2.61588	0.00889982	0.0943734	HG01573_active	0	0
533	chr14	92512774	92514774	ENSG00000100599	RIN3	79890	56.5769	0.137559	0.048124	2.85843	0.00425749	0.0580452	HG01573_active	0	0
534	chr9	125142506	125144506	ENSG00000173611	SCAI	286205	47.7919	0.139051	0.0487038	2.85504	0.00430313	0.058429	HG01573_active	0	0
535	chr2	110731573	110733573	ENSG00000153093	ACOXL	55289	123.501	0.13991	0.0342761	4.08185	4.46786e-05	0.00179805	HG01573_active	0	0
536	chr2	98443854	98445854	ENSG00000040933	INPP4A	3631	49.9418	0.140674	0.0465585	3.02144	0.00251575	0.0402551	HG01573_active	0	0
537	chr13	111113559	111115559	ENSG00000102606	ARHGEF7	8874	62.1253	0.141193	0.0468583	3.0132	0.00258509	0.0409234	HG01573_active	0	0
538	chr14	91059333	91061333	ENSG00000133943	C14orf159	80017	50.682	0.14218	0.0481481	2.95297	0.00314733	0.0470375	HG01573_active	0	0
539	chr4	112284509	112286509	ENSG00000073331	ALPK1	80216	45.4324	0.143249	0.0491782	2.91286	0.00358132	0.0517857	HG01573_active	0	0
540	chr1	167219829	167221829	ENSG00000143190	POU2F1	5451	47.8435	0.143512	0.0539206	2.66154	0.00777836	0.0864614	HG01573_active	0	0
541	chr7	37682796	37684796	ENSG00000187037	GPR141	353345	40.7047	0.143958	0.0548493	2.62462	0.00867464	0.0929445	HG01573_active	0	0
542	chr1	10795650	10797650	ENSG00000130940	CASZ1	54897	58.2806	0.144439	0.0512048	2.82081	0.00479019	0.0624407	HG01573_active	0	0
543	chr4	86934002	86936002	ENSG00000172493	AFF1	4299	49.8977	0.14639	0.0473355	3.0926	0.00198414	0.0340309	HG01573_active	0	0
544	chr9	27528781	27530781	ENSG00000120162	MOB3B	79817	68.0546	0.147148	0.0467789	3.1456	0.00165748	0.0299669	HG01573_active	0	0
545	chr22	31752951	31754951	ENSG00000100150	DEPDC5	9681	43.1381	0.147397	0.053474	2.75643	0.00584365	0.0707861	HG01573_active	0	0
546	chr1	45490166	45492166	ENSG00000070759	TESK2	10420	38.1873	0.147881	0.0531294	2.78342	0.00537891	0.0668536	HG01573_active	0	0
547	chr7	3042945	3044945	ENSG00000198286	CARD11	84433	44.7245	0.149026	0.0571497	2.60763	0.00911704	0.0960669	HG01573_active	0	0
548	chr8	124727429	124729429	ENSG00000170873	MTSS1	9788	60.7682	0.149416	0.0486872	3.06889	0.00214854	0.0361089	HG01573_active	0	0
549	chr17	10197551	10199551	ENSG00000007237	GAS7	8522	94.1669	0.149529	0.0422971	3.53521	0.000407459	0.0111517	HG01573_active	0	0
550	chr1	247077811	247079811	ENSG00000135747	ZNF670	100533111	35.6262	0.149746	0.0571051	2.62229	0.00873403	0.093373	HG01573_active	0	0
551	chr14	35121549	35123549	ENSG00000258790	KIAA0391	NaN	46.1574	0.151254	0.0524372	2.88447	0.00392068	0.0549275	HG01573_active	0	0
552	chr22	20858417	20860417	ENSG00000241973	PI4KA	5297	46.9891	0.151301	0.0538558	2.80938	0.00496373	0.0638309	HG01573_active	0	0
553	chr11	3853527	3855527	ENSG00000167323	STIM1	6786	70.329	0.154581	0.0408843	3.78093	0.000156243	0.00503027	HG01573_active	0	0
554	chr11	9137114	9139114	ENSG00000175356	SCUBE2	57758	38.3337	0.155926	0.0602927	2.58615	0.00970557	0.0994448	HG01573_active	0	0
555	chr2	25672647	25674647	ENSG00000138101	DTNB	1838	77.3316	0.156721	0.0388769	4.03121	5.54907e-05	0.00214281	HG01573_active	0	0
556	chr11	73141261	73143261	ENSG00000137478	FCHSD2	9873	69.3147	0.15794	0.0469914	3.36104	0.000776484	0.0172336	HG01573_active	0	0
557	chr22	43410196	43412196	ENSG00000186732	MPPED1	758	36.0427	0.158002	0.060269	2.62161	0.00875161	0.0933948	HG01573_active	0	0
558	chr6	170289703	170291703	ENSG00000112584	FAM120B	84498	42.1612	0.158242	0.0554248	2.85507	0.00430279	0.058429	HG01573_active	0	0
559	chr17	978770	980770	ENSG00000167693	NXN	64359	57.4846	0.159025	0.061043	2.60513	0.00918398	0.0964679	HG01573_active	0	0
560	chr14	89618149	89620149	ENSG00000053254	FOXN3	1112	152.492	0.159173	0.0299336	5.31752	1.05188e-07	1.22211e-05	HG01573_active	0	0
561	chr15	92808884	92810884	ENSG00000185442	FAM174B	400451	57.9769	0.162278	0.0469502	3.45639	0.000547457	0.0136361	HG01573_active	0	0
562	chr2	213151427	213153427	ENSG00000030419	IKZF2	22807	32.7213	0.163024	0.0618537	2.63564	0.00839779	0.0908525	HG01573_active	0	0
563	chr13	99199774	99201774	ENSG00000134882	UBAC2	337867	50.4532	0.163554	0.0526071	3.10897	0.00187739	0.0327465	HG01573_active	0	0
564	chr3	185281941	185283941	ENSG00000073803	MAP3K13	9175	54.5811	0.163971	0.0467985	3.50377	0.000458719	0.0120886	HG01573_active	0	0
565	chr6	42745958	42747958	ENSG00000112624	GLTSCR1L	23506	29.7683	0.165358	0.0625155	2.64507	0.00816743	0.0890091	HG01573_active	0	0
566	chr2	3376882	3378882	ENSG00000032389	TSSC1	7260	63.0101	0.166926	0.0449745	3.71156	0.000205987	0.00635611	HG01573_active	0	0
567	chr19	8444041	8446041	ENSG00000066044	ELAVL1	1994	130.729	0.167979	0.0363165	4.62541	3.73862e-06	0.000237865	HG01573_active	0	0
568	chr6	70411941	70413941	ENSG00000082269	FAM135A	57579	32.6565	0.168847	0.0611314	2.76203	0.00574436	0.0700917	HG01573_active	0	0
569	chr11	121451203	121453203	ENSG00000137642	SORL1	6653	59.0244	0.168948	0.045828	3.68657	0.000227301	0.00687097	HG01573_active	0	1
570	chr17	58691055	58693055	ENSG00000121101	TEX14	56155	38.9091	0.170364	0.0558173	3.05217	0.00227193	0.0372457	HG01573_active	0	0
571	chr7	152435005	152437005	ENSG00000055609	KMT2C	58508	81.3545	0.170662	0.0417578	4.08694	4.37093e-05	0.00176435	HG01573_active	0	0
572	chr6	13486662	13488662	ENSG00000145990	GFOD1	54438	39.1931	0.171374	0.0543795	3.15145	0.00162462	0.0296537	HG01573_active	0	0
573	chr4	42656105	42658105	ENSG00000124406	ATP8A1	10396	66.4032	0.172827	0.0438664	3.93985	8.15311e-05	0.00300093	HG01573_active	0	0
574	chr9	90800787	90802787	ENSG00000165025	SYK	6850	32.6076	0.173292	0.0639717	2.70889	0.00675084	0.0779585	HG01573_active	0	0
575	chr13	19957670	19959670	ENSG00000121741	ZMYM2	7750	26.7867	0.173563	0.0665128	2.60947	0.00906819	0.0957998	HG01573_active	0	0
576	chr17	77085716	77087716	ENSG00000129657	SEC14L1	6397	33.4691	0.174107	0.0634702	2.74313	0.00608574	0.0725996	HG01573_active	0	0
577	chr7	155643451	155645451	ENSG00000184863	RBM33	155435	36.2352	0.174313	0.0618361	2.81895	0.00481803	0.0626813	HG01573_active	0	0
578	chr21	43864186	43866186	ENSG00000160216	AGPAT3	56894	37.1895	0.176076	0.0669161	2.63129	0.00850619	0.0918022	HG01573_active	0	0
579	chr15	63832942	63834942	ENSG00000103657	HERC1	8925	54.5178	0.177938	0.0511714	3.4773	0.000506495	0.0129641	HG01573_active	0	0
580	chr4	6199591	6201591	ENSG00000152969	JAKMIP1	152789	64.1804	0.17803	0.0461398	3.85849	0.000114088	0.00391858	HG01573_active	0	0
581	chr13	28099592	28101592	ENSG00000122025	FLT3	2322	25.6903	0.178249	0.0681408	2.61589	0.00889956	0.0943734	HG01573_active	0	0
582	chr11	64722188	64724188	ENSG00000110076	NRXN2	9379	44.5607	0.178488	0.0579903	3.0779	0.00208462	0.0353459	HG01573_active	0	0
583	chr9	135701185	135703185	ENSG00000107147	KCNT1	57582	36.8829	0.179079	0.0660387	2.71173	0.00669327	0.0775619	HG01573_active	0	0
584	chr2	233353507	233355507	ENSG00000077044	DGKD	8527	34.3309	0.179128	0.0660163	2.71339	0.00665986	0.077376	HG01573_active	0	0
585	chr15	52294798	52296798	ENSG00000128833	MYO5C	55930	32.5798	0.179151	0.0614164	2.91699	0.00353427	0.0514109	HG01573_active	0	0
586	chr4	153465346	153467346	ENSG00000121210	KIAA0922	23240	44.8168	0.17946	0.0541036	3.31697	0.000909987	0.0194565	HG01573_active	0	0
587	chr6	135102056	135104056	ENSG00000112339	HBS1L	10767	31.9439	0.179762	0.0663375	2.70982	0.00673206	0.0778711	HG01573_active	0	0
588	chr22	41698499	41700499	ENSG00000167077	MEI1	150365	30.3942	0.180132	0.0613053	2.93828	0.00330042	0.0488338	HG01573_active	0	0
589	chr17	82751064	82753064	ENSG00000141556	TBCD	6904	61.6907	0.182957	0.053794	3.40107	0.000671217	0.0155302	HG01573_active	0	0
590	chr9	4665674	4667674	ENSG00000106686	SPATA6L	55064	31.7989	0.183422	0.0611836	2.9979	0.0027185	0.0426705	HG01573_active	0	0
591	chr1	13699198	13701198	ENSG00000116731	PRDM2	7799	36.8891	0.18356	0.060332	3.0425	0.00234625	0.0380439	HG01573_active	0	0
592	chr5	143434512	143436512	ENSG00000113580	NR3C1	2908	36.0872	0.184445	0.0604824	3.04956	0.00229178	0.0374333	HG01573_active	0	0
593	chr22	42342616	42344616	ENSG00000100207	TCF20	6942	59.9469	0.185173	0.0503937	3.67452	0.000238296	0.00710685	HG01573_active	0	0
594	chr7	138001324	138003324	ENSG00000122787	AKR1D1	6718	29.8583	0.185703	0.0629321	2.95084	0.00316909	0.0473098	HG01573_active	0	0
595	chr2	171433802	171435802	ENSG00000123600	METTL8	79828	28.7594	0.185937	0.0637197	2.91804	0.00352237	0.0513782	HG01573_active	0	0
596	chr3	46811574	46813574	ENSG00000206549	PRSS50	NaN	28.3327	0.186377	0.0627112	2.97199	0.00295875	0.0453347	HG01573_active	0	0
597	chr2	47904793	47906793	ENSG00000138081	FBXO11	80204	25.3452	0.187325	0.0680553	2.75254	0.00591345	0.071402	HG01573_active	0	0
598	chr10	5841132	5843132	ENSG00000057608	GDI2	2665	18.7014	0.189265	0.073135	2.58789	0.00965658	0.0990949	HG01573_active	0	0
599	chr1	37946057	37948057	ENSG00000204084	INPP5B	3633	24.2755	0.190064	0.0733125	2.59252	0.00952758	0.0986331	HG01573_active	0	0
600	chr8	100409015	100411015	ENSG00000034677	RNF19A	25897	39.8732	0.190652	0.0561404	3.39598	0.000683828	0.0156717	HG01573_active	0	0
601	chr5	131244493	131246493	ENSG00000158985	CDC42SE2	56990	33.7179	0.191583	0.0644857	2.97093	0.00296896	0.045387	HG01573_active	0	0
602	chr2	60552567	60554567	ENSG00000119866	BCL11A	53335	30.9483	0.19198	0.0702218	2.73391	0.00625871	0.0738856	HG01573_active	0	0
603	chr17	76452206	76454206	ENSG00000175931	UBE2O	63893	19.1903	0.192152	0.0731509	2.62679	0.00861937	0.0925007	HG01573_active	0	0
604	chr20	18466281	18468281	ENSG00000089091	DZANK1	55184	25.1541	0.192218	0.071205	2.6995	0.00694447	0.0793502	HG01573_active	0	0
605	chr6	34391674	34393674	ENSG00000272325	NUDT3	11165	27.8181	0.193472	0.066748	2.89854	0.0037491	0.0531759	HG01573_active	0	0
606	chr19	16471085	16473085	ENSG00000127527	EPS15L1	58513	36.0408	0.194334	0.0650849	2.98586	0.00282786	0.0438319	HG01573_active	0	0
607	chr7	77797792	77799792	ENSG00000006576	PHTF2	57157	34.2622	0.195006	0.0668473	2.91719	0.00353206	0.0514109	HG01573_active	0	0
608	chr12	101876351	101878351	ENSG00000136048	DRAM1	55332	36.5695	0.195437	0.0554653	3.5236	0.000425731	0.0115426	HG01573_active	0	0
609	chr1	206506530	206508530	ENSG00000266094	RASSF5	83593	28.195	0.195469	0.0673342	2.90296	0.00369652	0.0525977	HG01573_active	0	0
610	chr16	67986746	67988746	ENSG00000167264	DUS2	54920	26.4709	0.196239	0.0685185	2.86404	0.00418279	0.0574748	HG01573_active	0	0
611	chr22	29072078	29074078	ENSG00000183762	KREMEN1	83999	31.686	0.196742	0.0702517	2.80053	0.00510188	0.0648584	HG01573_active	0	0
612	chr11	107927293	107929293	ENSG00000110660	SLC35F2	54733	36.7545	0.19723	0.0563489	3.50016	0.000464979	0.0121577	HG01573_active	0	0
613	chr13	41060440	41062440	ENSG00000120690	ELF1	1997	30.4831	0.19823	0.0638762	3.10334	0.0019135	0.0331599	HG01573_active	0	0
614	chr21	46323122	46325122	ENSG00000160299	PCNT	5116	35.331	0.198357	0.0676187	2.93346	0.0033521	0.0494342	HG01573_active	0	0
615	chr19	38432699	38434699	ENSG00000196218	RYR1	6261	46.7878	0.1992	0.0557331	3.57418	0.000351321	0.00986135	HG01573_active	0	0
616	chr3	46811558	46813558	ENSG00000188086	PRSS45	377047	19.3309	0.200596	0.0753009	2.66392	0.00772351	0.0859948	HG01573_active	0	0
617	chr20	5009293	5011293	ENSG00000089057	SLC23A2	9962	44.3466	0.200926	0.0560607	3.58408	0.000338268	0.00957542	HG01573_active	0	0
618	chr12	121580015	121582015	ENSG00000089094	KDM2B	84678	42.434	0.200997	0.0620355	3.24003	0.00119517	0.0233802	HG01573_active	0	0
619	chr1	65146549	65148549	ENSG00000162433	AK4	205	23.8802	0.201026	0.0665873	3.01899	0.00253619	0.0404577	HG01573_active	0	0
620	chr2	240819308	240821308	ENSG00000130294	KIF1A	547	42.3553	0.201968	0.0583422	3.46179	0.0005366	0.0135019	HG01573_active	0	0
621	chr6	34465061	34467061	ENSG00000124507	PACSIN1	29993	24.616	0.203805	0.0699512	2.91353	0.00357371	0.0517317	HG01573_active	0	0
622	chr3	121748767	121750767	ENSG00000173230	GOLGB1	2804	21.3179	0.205294	0.0761129	2.69723	0.00699195	0.0797094	HG01573_active	0	0
623	chr4	185203237	185205237	ENSG00000109762	SNX25	83891	40.3227	0.207035	0.0541729	3.82175	0.000132511	0.00441515	HG01573_active	0	0
624	chr19	4968113	4970113	ENSG00000127663	KDM4B	23030	59.0993	0.207823	0.0600028	3.46356	0.000533072	0.0134385	HG01573_active	0	0
625	chr19	45078288	45080288	ENSG00000007047	MARK4	57787	66.959	0.208404	0.0492992	4.22732	2.36486e-05	0.00106387	HG01573_active	0	0
626	chr15	31325855	31327855	ENSG00000169926	KLF13	51621	33.9924	0.209078	0.0594268	3.51824	0.000434414	0.0116972	HG01573_active	0	0
627	chr6	37256772	37258772	ENSG00000065491	TBC1D22B	55633	22.4648	0.209576	0.0696505	3.00896	0.00262144	0.0414008	HG01573_active	0	0
628	chr3	197748727	197750727	ENSG00000145016	KIAA0226	9711	22.9428	0.209846	0.0722519	2.90437	0.00367991	0.0525292	HG01573_active	0	0
629	chr17	49788180	49790180	ENSG00000121104	FAM117A	81558	25.053	0.209858	0.0726716	2.88775	0.00388004	0.0544891	HG01573_active	0	0
630	chr17	74212514	74214514	ENSG00000141540	TTYH2	94015	18.5059	0.212513	0.0783597	2.71201	0.00668762	0.0775619	HG01573_active	0	0
631	chr11	113874570	113876570	ENSG00000048028	USP28	57646	20.8955	0.212539	0.0808888	2.62755	0.00860029	0.0923702	HG01573_active	0	0
632	chr5	303176	305176	ENSG00000063438	AHRR	57491	35.9023	0.212554	0.0692869	3.06774	0.00215684	0.0361575	HG01573_active	0	0
633	chr9	97500180	97502180	ENSG00000136842	TMOD1	7111	32.2302	0.212632	0.0636913	3.33848	0.000842369	0.0183006	HG01573_active	0	0
634	chr2	37083342	37085342	ENSG00000008869	HEATR5B	54497	25.3635	0.212675	0.068625	3.09909	0.00194119	0.0334229	HG01573_active	0	0
635	chr3	170221365	170223365	ENSG00000163558	PRKCI	5584	17.5728	0.212723	0.0788069	2.6993	0.00694856	0.0793502	HG01573_active	0	0
636	chr8	28489318	28491318	ENSG00000214050	FBXO16	157574	39.8783	0.213532	0.0566336	3.77042	0.000162976	0.00518456	HG01573_active	0	0
637	chr8	142448430	142450430	ENSG00000181790	BAI1	575	36.8891	0.214006	0.0732007	2.92354	0.00346072	0.0507621	HG01573_active	0	0
638	chr2	47694530	47696530	ENSG00000116062	MSH6	2956	31.2531	0.214008	0.0592037	3.61478	0.000300606	0.00861889	HG01573_active	0	0
639	chr12	111685056	111687056	ENSG00000111271	ACAD10	80724	19.8216	0.21408	0.0788172	2.71616	0.00660431	0.0768815	HG01573_active	0	0
640	chr3	122182683	122184683	ENSG00000036828	CASR	846	31.4516	0.214118	0.0609035	3.51569	0.000438613	0.0116972	HG01573_active	0	0
641	chr17	75404709	75406709	ENSG00000177885	GRB2	2885	20.8755	0.214152	0.0777765	2.75342	0.00589756	0.0713098	HG01573_active	0	0
642	chr7	129054173	129056173	ENSG00000064419	TNPO3	23534	25.0519	0.21437	0.0689006	3.1113	0.00186267	0.0325748	HG01573_active	0	0
643	chr3	13072117	13074117	ENSG00000144711	IQSEC1	9922	66.2561	0.214553	0.048127	4.45806	8.27051e-06	0.000464295	HG01573_active	0	0
644	chr1	84996113	84998113	ENSG00000153898	MCOLN2	255231	19.8029	0.214856	0.0791048	2.71609	0.00660579	0.0768815	HG01573_active	0	0
645	chr9	5832117	5834117	ENSG00000099219	ERMP1	79956	17.6963	0.214979	0.0827206	2.59886	0.00935352	0.0974823	HG01573_active	0	0
646	chr9	37591469	37593469	ENSG00000256966	RP11-613M10.8	26267	25.2556	0.215552	0.0698621	3.08539	0.00203286	0.0346443	HG01573_active	0	0
647	chr19	40800297	40802297	ENSG00000268797	CTC-490E21.12	NaN	28.7053	0.216583	0.0658127	3.29089	0.000998696	0.0206877	HG01573_active	0	0
648	chr18	80246546	80248546	ENSG00000178184	PARD6G	84552	30.471	0.217362	0.060739	3.57862	0.000345412	0.00975698	HG01573_active	0	0
649	chr3	11845919	11847919	ENSG00000144559	TAMM41	132001	15.7127	0.217688	0.0827765	2.62983	0.00854274	0.0921223	HG01573_active	0	0
650	chr2	159903749	159905749	ENSG00000054219	LY75	4065	27.0789	0.218659	0.0772046	2.83221	0.00462281	0.0609727	HG01573_active	0	0
651	chr1	16436424	16438424	ENSG00000187144	SPATA21	374955	16.8618	0.219367	0.080451	2.72672	0.00639678	0.0750442	HG01573_active	0	0
652	chr4	1683302	1685302	ENSG00000174137	FAM53A	152877	21.6276	0.219452	0.0790273	2.77691	0.00548776	0.0678128	HG01573_active	0	0
653	chr12	12561383	12563383	ENSG00000111266	DUSP16	80824	22.6815	0.219509	0.0763148	2.87637	0.00402284	0.0559887	HG01573_active	0	0
654	chr16	87764992	87766992	ENSG00000104731	KLHDC4	54758	21.9448	0.219547	0.0749963	2.92744	0.0034177	0.050346	HG01573_active	0	0
655	chr10	7410486	7412486	ENSG00000198879	SFMBT2	57713	78.7577	0.221735	0.0418729	5.29543	1.1874e-07	1.34447e-05	HG01573_active	0	0
656	chr5	139525431	139527431	ENSG00000131508	UBE2D2	7322	22.4591	0.221813	0.0735513	3.01576	0.00256337	0.0407728	HG01573_active	0	0
657	chr17	78781297	78783297	ENSG00000108669	CYTH1	9267	30.1864	0.222568	0.0601105	3.70265	0.000213356	0.00653818	HG01573_active	0	0
658	chr6	43368478	43370478	ENSG00000171467	ZNF318	24149	18.7209	0.222747	0.0803527	2.77211	0.00556938	0.0686462	HG01573_active	0	0
659	chr5	151211150	151213150	ENSG00000196743	GM2A	2760	19.6585	0.223191	0.0841249	2.65309	0.00797588	0.0876363	HG01573_active	0	0
660	chr12	66187879	66189879	ENSG00000090376	IRAK3	11213	19.0124	0.224194	0.0826847	2.71144	0.00669922	0.0775634	HG01573_active	0	0
661	chr1	9823526	9825526	ENSG00000171603	CLSTN1	22883	23.8083	0.224559	0.0785911	2.8573	0.00427259	0.0581917	HG01573_active	0	0
662	chr8	141116278	141118278	ENSG00000105339	DENND3	22898	24.2278	0.224664	0.07764	2.89366	0.00380778	0.053723	HG01573_active	0	0
663	chr4	498156	500156	ENSG00000182903	ZNF721	170960	15.2336	0.224855	0.0866931	2.59369	0.00949513	0.0984973	HG01573_active	0	0
664	chr3	113531296	113533296	ENSG00000072858	SIDT1	54847	29.1385	0.224971	0.059351	3.79052	0.000150332	0.00485166	HG01573_active	0	0
665	chr14	100586413	100588413	ENSG00000183092	BEGAIN	57596	18.864	0.225828	0.0833921	2.70803	0.0067684	0.0780599	HG01573_active	0	0
666	chr6	166998405	167000405	ENSG00000272980	CCR6	NaN	41.4538	0.225857	0.0512898	4.40354	1.06501e-05	0.000574119	HG01573_active	0	0
667	chr2	152716997	152718997	ENSG00000196504	PRPF40A	55660	13.395	0.226006	0.0873134	2.58844	0.0096411	0.0990949	HG01573_active	0	0
668	chr3	196638775	196640775	ENSG00000163964	PIGX	54965	26.0242	0.227391	0.0666911	3.40962	0.000650531	0.0152126	HG01573_active	0	0
669	chr8	97643179	97645179	ENSG00000147649	MTDH	92140	16.8055	0.227741	0.0844269	2.69749	0.00698642	0.0797094	HG01573_active	0	0
670	chr12	109022089	109024089	ENSG00000135093	USP30	84749	18.7356	0.227979	0.0831058	2.74324	0.0060837	0.0725996	HG01573_active	0	0
671	chr4	40629875	40631875	ENSG00000163694	RBM47	54502	52.3188	0.22823	0.047377	4.81732	1.45497e-06	0.000109212	HG01573_active	0	0
672	chr1	111541218	111543218	ENSG00000116473	RAP1A	5906	44.1871	0.228459	0.0543748	4.20156	2.65081e-05	0.00117276	HG01573_active	0	0
673	chr1	23580495	23582495	ENSG00000197880	MDS2	NaN	18.6549	0.228645	0.0806509	2.835	0.00458254	0.060621	HG01573_active	0	0
674	chr3	47281917	47283917	ENSG00000114648	KLHL18	23276	18.9732	0.228645	0.0812566	2.81387	0.00489491	0.0633116	HG01573_active	0	0
675	chr4	48268864	48270864	ENSG00000135605	TEC	7006	37.5381	0.228662	0.0558549	4.09386	4.24259e-05	0.00172816	HG01573_active	0	0
676	chr7	100271218	100273218	ENSG00000239521	GATS	352954	20.7635	0.230018	0.0834051	2.75784	0.00581841	0.0707169	HG01573_active	0	0
677	chr9	37575349	37577349	ENSG00000147912	FBXO10	26267	21.7964	0.231271	0.0744691	3.10559	0.00189897	0.0329561	HG01573_active	0	0
678	chr7	98400068	98402068	ENSG00000006453	BAIAP2L1	55971	29.9199	0.231822	0.0691361	3.35312	0.000799051	0.0176174	HG01573_active	0	0
679	chr6	31356158	31358158	ENSG00000204525	HLA-C	3107	26.7918	0.232399	0.0640558	3.62807	0.000285548	0.00827593	HG01573_active	0	0
680	chr9	137422262	137424262	ENSG00000187609	EXD3	54932	35.4227	0.232797	0.0708327	3.28657	0.00101415	0.0209183	HG01573_active	0	0
681	chr5	88903257	88905257	ENSG00000081189	MEF2C	4208	39.1483	0.232987	0.0596445	3.90626	9.37376e-05	0.00335771	HG01573_active	0	1
682	chr1	206036231	206038231	ENSG00000263961	C1orf186	440712	21.8884	0.233037	0.0753849	3.09129	0.00199286	0.0341367	HG01573_active	0	0
683	chr2	240568209	240570209	ENSG00000144504	ANKMY1	51281	27.6133	0.233282	0.0694762	3.35773	0.000785851	0.017355	HG01573_active	0	0
684	chr17	75440159	75442159	ENSG00000177728	KIAA0195	9772	19.889	0.233433	0.0852073	2.73959	0.00615154	0.0730726	HG01573_active	0	0
685	chr7	4882719	4884719	ENSG00000157927	RADIL	55698	29.864	0.233541	0.0679463	3.43714	0.000587885	0.0141782	HG01573_active	0	0
686	chr14	69610596	69612596	ENSG00000100647	KIAA0247	9766	31.6665	0.233958	0.0641272	3.64834	0.000263944	0.00775068	HG01573_active	0	0
687	chr14	102776476	102778476	ENSG00000131323	TRAF3	7187	36.8322	0.234126	0.0608868	3.84526	0.000120425	0.00409413	HG01573_active	0	0
688	chr12	121297308	121299308	ENSG00000110931	CAMKK2	10645	18.6391	0.235229	0.0777406	3.02582	0.00247958	0.0397716	HG01573_active	0	0
689	chr19	10230286	10232286	ENSG00000130816	DNMT1	1786	26.6205	0.236319	0.0684609	3.45189	0.000556673	0.0137735	HG01573_active	0	0
690	chr8	144147016	144149016	ENSG00000179832	MROH1	727957	35.4336	0.237055	0.0638073	3.71517	0.000203069	0.00629514	HG01573_active	0	0
691	chr9	133991604	133993604	ENSG00000160293	VAV2	7410	79.6096	0.238972	0.0522364	4.57482	4.76638e-06	0.000290793	HG01573_active	0	0
692	chr13	46210871	46212871	ENSG00000136167	LCP1	3936	24.43	0.239864	0.0718211	3.33974	0.000838569	0.0182478	HG01573_active	0	0
693	chr1	153921975	153923975	ENSG00000143614	GATAD2B	57459	26.6419	0.2403	0.0722891	3.32415	0.000886874	0.019143	HG01573_active	0	0
694	chr14	105299563	105301563	ENSG00000179364	PACS2	23241	33.1436	0.240996	0.069669	3.45915	0.000541882	0.01355	HG01573_active	0	0
695	chr18	77132683	77134683	ENSG00000197971	MBP	4155	45.4296	0.241093	0.0551038	4.37526	1.21287e-05	0.000628107	HG01573_active	0	0
696	chr6	36870870	36872870	ENSG00000198663	C6orf89	221477	15.6648	0.242912	0.0871085	2.78862	0.00529334	0.0662213	HG01573_active	0	0
697	chr9	136806922	136808922	ENSG00000196642	RABL6	55684	42.2818	0.243046	0.0613813	3.9596	7.50745e-05	0.00280972	HG01573_active	0	0
698	chr3	9648433	9650433	ENSG00000163719	MTMR14	64419	20.4121	0.243253	0.0794392	3.06213	0.00219768	0.0366557	HG01573_active	0	0
699	chr20	48826883	48828883	ENSG00000124126	PREX1	57580	69.8106	0.244176	0.0494573	4.9371	7.92933e-07	6.79127e-05	HG01573_active	0	0
700	chr19	19617916	19619916	ENSG00000105717	PBX4	80714	17.2307	0.244493	0.092086	2.65505	0.00792977	0.0873451	HG01573_active	0	0
701	chr4	6574175	6576175	ENSG00000013288	MAN2B2	23324	18.5723	0.246626	0.083217	2.96365	0.00304011	0.0461494	HG01573_active	0	0
702	chr16	14973591	14975591	ENSG00000179889	PDXDC1	23042	47.9326	0.247861	0.0536334	4.62139	3.81183e-06	0.000240235	HG01573_active	0	0
703	chr15	100918215	100920215	ENSG00000154237	LRRK1	79705	47.5454	0.24923	0.055886	4.4596	8.21111e-06	0.000462906	HG01573_active	0	0
704	chr10	14953432	14955432	ENSG00000152457	DCLRE1C	64421	14.919	0.249526	0.0927755	2.68957	0.00715449	0.0813668	HG01573_active	0	0
705	chr16	11248619	11250619	ENSG00000175643	RMI2	116028	32.2303	0.249582	0.0612068	4.07768	4.54864e-05	0.00181959	HG01573_active	0	0
706	chr3	13419309	13421309	ENSG00000132182	NUP210	23225	40.6004	0.250145	0.0551817	4.53311	5.81219e-06	0.000343614	HG01573_active	0	0
707	chr22	29204851	29206851	ENSG00000186998	EMID1	129080	18.2164	0.250155	0.0836019	2.99222	0.00276956	0.0432032	HG01573_active	0	0
708	chr3	32684145	32686145	ENSG00000182973	CNOT10	25904	19.5231	0.250166	0.0765671	3.26728	0.00108584	0.0218165	HG01573_active	0	0
709	chr21	42495008	42497008	ENSG00000160190	SLC37A1	54020	28.5838	0.250622	0.0683248	3.6681	0.000244363	0.00723933	HG01573_active	0	0
710	chr5	159098761	159100761	ENSG00000164330	EBF1	1879	123.166	0.250963	0.0334137	7.51078	5.87779e-14	2.53333e-11	HG01573_active	0	0
711	chr4	52658335	52660335	ENSG00000109189	USP46	64854	18.8606	0.251551	0.0868097	2.89773	0.00375871	0.0532557	HG01573_active	0	0
712	chr2	240997838	240999838	ENSG00000162804	SNED1	25992	31.6193	0.251927	0.0626653	4.02019	5.81516e-05	0.00223265	HG01573_active	0	0
713	chr16	89815657	89817657	ENSG00000187741	FANCA	2175	23.0411	0.251978	0.0808141	3.118	0.00182082	0.0319265	HG01573_active	0	0
714	chr17	42387568	42389568	ENSG00000168610	STAT3	6774	18.1789	0.252035	0.0825611	3.05271	0.00226787	0.0372308	HG01573_active	0	0
715	chr9	37033185	37035185	ENSG00000196092	PAX5	5079	68.7486	0.252323	0.0457646	5.51349	3.51794e-08	4.76106e-06	HG01573_active	0	0
716	chr16	70438237	70440237	ENSG00000157350	ST3GAL2	6483	17.1874	0.252621	0.0807844	3.12709	0.00176543	0.0312709	HG01573_active	0	0
717	chr1	6179123	6181123	ENSG00000116254	CHD5	26038	30.8416	0.254838	0.0662402	3.84718	0.000119484	0.00407251	HG01573_active	0	0
718	chr14	35825318	35827318	ENSG00000100916	BRMS1L	84312	24.7625	0.255026	0.0704857	3.61812	0.000296748	0.00854493	HG01573_active	0	0
719	chr22	43088428	43090428	ENSG00000100271	TTLL1	25809	15.7636	0.255363	0.0878462	2.90693	0.00364991	0.0523245	HG01573_active	0	0
720	chr11	44563427	44565427	ENSG00000085117	CD82	3732	18.7316	0.255604	0.0907918	2.81528	0.00487347	0.0632179	HG01573_active	0	0
721	chr2	105743897	105745897	ENSG00000071051	NCK2	8440	46.6204	0.256395	0.0522957	4.9028	9.44793e-07	7.79221e-05	HG01573_active	0	0
722	chr15	75454842	75456842	ENSG00000169375	SIN3A	25942	21.8397	0.256557	0.0810344	3.16602	0.0015454	0.0284018	HG01573_active	0	0
723	chr12	31728174	31730174	ENSG00000151743	AMN1	196394	13.8175	0.257096	0.0938602	2.73913	0.00616012	0.0730726	HG01573_active	0	0
724	chr9	123267576	123269576	ENSG00000165209	STRBP	55342	41.2543	0.258432	0.0589048	4.38728	1.14775e-05	0.000607338	HG01573_active	0	0
725	chr16	88452317	88454317	ENSG00000179588	ZFPM1	161882	28.4553	0.25884	0.0827805	3.12683	0.00176705	0.0312709	HG01573_active	0	0
726	chr5	179906859	179908859	ENSG00000197226	TBC1D9B	23061	16.6381	0.259035	0.0913056	2.83701	0.00455383	0.0604859	HG01573_active	0	0
727	chr22	43998211	44000211	ENSG00000188677	PARVB	29780	59.7392	0.25966	0.048931	5.30665	1.11656e-07	1.28607e-05	HG01573_active	0	0
728	chr4	931373	933373	ENSG00000178950	GAK	2580	26.8671	0.259702	0.0809898	3.2066	0.00134315	0.0256984	HG01573_active	0	0
729	chr19	3223703	3225703	ENSG00000161082	CELF5	60680	21.7556	0.260014	0.0796305	3.26526	0.00109364	0.0219402	HG01573_active	0	0
730	chr3	48846846	48848846	ENSG00000114302	PRKAR2A	5576	24.6375	0.260386	0.068642	3.79339	0.000148607	0.00482394	HG01573_active	0	0
731	chr8	94718703	94720703	ENSG00000156162	DPY19L4	286148	16.1006	0.261033	0.0876442	2.97832	0.00289829	0.044613	HG01573_active	0	0
732	chr5	32530633	32532633	ENSG00000113387	SUB1	10923	19.7922	0.261068	0.0841829	3.1012	0.00192737	0.0333138	HG01573_active	0	0
733	chr1	2002837	2004837	ENSG00000142609	KIAA1751	85452	27.714	0.261083	0.0855871	3.0505	0.00228464	0.0373623	HG01573_active	0	0
734	chr19	19062999	19064999	ENSG00000181035	SLC25A42	284439	15.9516	0.261478	0.0941027	2.77864	0.00545864	0.067593	HG01573_active	0	0
735	chr19	17074781	17076781	ENSG00000099331	MYO9B	4650	38.4041	0.261533	0.062623	4.17631	2.96273e-05	0.00128523	HG01573_active	0	0
736	chr5	137886968	137888968	ENSG00000078795	PKD2L2	27039	12.5848	0.261626	0.101074	2.58846	0.00964071	0.0990949	HG01573_active	0	0
737	chr11	111454630	111456630	ENSG00000110777	POU2AF1	5450	36.1551	0.261742	0.0606338	4.31677	1.58325e-05	0.000766444	HG01573_active	0	0
738	chr5	134647789	134649789	ENSG00000113615	SEC24A	10802	15.4436	0.262258	0.0844091	3.10699	0.00189004	0.0328812	HG01573_active	0	0
739	chr7	7967794	7969794	ENSG00000106415	GLCCI1	113263	28.4092	0.262506	0.0697552	3.76325	0.000167719	0.00529945	HG01573_active	0	0
740	chr5	172187386	172189386	ENSG00000072786	STK10	6793	44.318	0.262831	0.0599858	4.38155	1.17839e-05	0.000617431	HG01573_active	0	0
741	chr20	62641445	62643445	ENSG00000101187	SLCO4A1	28231	15.4241	0.263192	0.0974466	2.70088	0.00691557	0.0791087	HG01573_active	0	0
742	chr20	32051188	32053188	ENSG00000101336	HCK	3055	16.6526	0.263322	0.086984	3.02725	0.00246793	0.0396323	HG01573_active	0	0
743	chr10	35125791	35127791	ENSG00000095794	CREM	1390	20.212	0.263656	0.0819035	3.21911	0.00128589	0.0248277	HG01573_active	0	0
744	chr14	69725900	69727900	ENSG00000100650	SRSF5	6430	11.5992	0.264129	0.0982253	2.68901	0.00716647	0.0813668	HG01573_active	0	0
745	chr9	6644650	6646650	ENSG00000178445	GLDC	2731	33.5311	0.264325	0.060128	4.39604	1.10243e-05	0.000589182	HG01573_active	0	0
746	chr17	81165077	81167077	ENSG00000181409	AATK	9625	16.5214	0.264433	0.0986248	2.6812	0.00733588	0.0826234	HG01573_active	0	0
747	chr2	108447561	108449561	ENSG00000135968	GCC2	9648	13.2633	0.264626	0.0975615	2.7124	0.00667975	0.0775397	HG01573_active	0	0
748	chr12	124988122	124990122	ENSG00000150990	DHX37	57647	13.6625	0.265137	0.0951122	2.78762	0.00530962	0.0663008	HG01573_active	0	0
749	chr12	108560400	108562400	ENSG00000075856	SART3	9733	10.0541	0.266591	0.102739	2.59484	0.00946363	0.0983231	HG01573_active	0	0
750	chr16	27401162	27403162	ENSG00000103522	IL21R	50615	13.1355	0.266985	0.0994701	2.68407	0.00727315	0.0823784	HG01573_active	0	0
751	chr15	58770192	58772192	ENSG00000128923	FAM63B	54629	19.3133	0.267208	0.0822152	3.25011	0.00115362	0.0228348	HG01573_active	0	0
752	chr20	63980135	63982135	ENSG00000101161	PRPF6	24148	16.1699	0.26801	0.0947355	2.82903	0.00466893	0.0612786	HG01573_active	0	0
753	chr5	100902266	100904266	ENSG00000113532	ST8SIA4	7903	18.462	0.268083	0.0871856	3.07485	0.00210609	0.0355746	HG01573_active	0	0
754	chr7	26290895	26292895	ENSG00000086300	SNX10	29887	23.321	0.268249	0.0688436	3.8965	9.75944e-05	0.00345878	HG01573_active	0	0
755	chr20	38804705	38806705	ENSG00000101445	PPP1R16B	26051	40.1424	0.268548	0.0613453	4.37766	1.19963e-05	0.000626103	HG01573_active	0	0
756	chr20	43666019	43668019	ENSG00000101057	MYBL2	4605	14.4367	0.268636	0.0956504	2.80852	0.00497697	0.0638782	HG01573_active	0	0
757	chr1	233613004	233615004	ENSG00000135750	KCNK1	3775	18.667	0.268841	0.0780692	3.44362	0.000573989	0.0139839	HG01573_active	0	0
758	chr8	11493001	11495001	ENSG00000136573	BLK	640	20.8712	0.269296	0.0819948	3.28431	0.00102234	0.0210156	HG01573_active	0	0
759	chr1	40343850	40345850	ENSG00000084070	SMAP2	64744	20.4482	0.26977	0.0779655	3.46012	0.000539925	0.0135346	HG01573_active	0	0
760	chr1	26528761	26530761	ENSG00000117676	RPS6KA1	6195	16.2747	0.269915	0.087478	3.08552	0.00203199	0.0346443	HG01573_active	0	0
761	chr19	4182354	4184354	ENSG00000089847	ANKRD24	170961	11.6648	0.271538	0.102515	2.64876	0.00807875	0.0884031	HG01573_active	0	0
762	chr19	12639098	12641098	ENSG00000188033	ZNF490	57474	13.2892	0.271703	0.102288	2.65627	0.00790113	0.0871014	HG01573_active	0	0
763	chr6	136791518	136793518	ENSG00000197442	MAP3K5	4217	58.2545	0.271944	0.047891	5.6784	1.3596e-08	1.99622e-06	HG01573_active	0	0
764	chr12	51323668	51325668	ENSG00000110934	BIN2	51411	11.8292	0.272526	0.0974079	2.79778	0.00514546	0.0651027	HG01573_active	0	0
765	chr1	151069578	151071578	ENSG00000143458	GABPB2	126626	12.1641	0.273326	0.0969473	2.81933	0.00481244	0.0626696	HG01573_active	0	0
766	chr19	3868032	3870032	ENSG00000105278	ZFR2	23217	20.4599	0.273811	0.0838001	3.26743	0.00108528	0.0218165	HG01573_active	0	0
767	chr18	69960803	69962803	ENSG00000150637	CD226	10666	36.6133	0.273868	0.0612566	4.47083	7.79183e-06	0.00044113	HG01573_active	0	0
768	chr19	54965312	54967312	ENSG00000167634	NLRP7	199713	12.3939	0.274014	0.101268	2.70582	0.0068136	0.0783447	HG01573_active	0	0
769	chr2	119365828	119367828	ENSG00000186132	C2orf76	130355	16.5692	0.275641	0.083112	3.3165	0.000911523	0.0194565	HG01573_active	0	0
770	chr3	16513026	16515026	ENSG00000131378	RFTN1	23180	61.7552	0.276087	0.0489417	5.64115	1.68923e-08	2.42686e-06	HG01573_active	0	0
771	chr3	23804903	23806903	ENSG00000170142	UBE2E1	7324	20.912	0.27616	0.0817011	3.38012	0.000724537	0.0164077	HG01573_active	0	0
772	chr9	92946451	92948451	ENSG00000127084	FGD3	89846	30.4605	0.276322	0.0623507	4.43174	9.34773e-06	0.000513971	HG01573_active	0	0
773	chr6	166998182	167000182	ENSG00000213066	FGFR1OP	11116	13.5855	0.277329	0.0936747	2.96055	0.00307088	0.0463616	HG01573_active	0	0
774	chr19	2701709	2703709	ENSG00000176533	GNG7	2788	49.9499	0.277613	0.0596805	4.65166	3.29272e-06	0.000214605	HG01573_active	0	0
775	chr19	29922644	29924644	ENSG00000105176	URI1	8725	17.8467	0.278729	0.0821996	3.39088	0.000696685	0.0158847	HG01573_active	0	0
776	chr1	12166003	12168003	ENSG00000028137	TNFRSF1B	7133	15.3773	0.278964	0.0933457	2.9885	0.00280347	0.0435285	HG01573_active	0	0
777	chr2	230202110	230204110	ENSG00000079263	SP140	11262	32.8729	0.28078	0.063853	4.39728	1.09614e-05	0.000588173	HG01573_active	0	0
778	chr1	9650732	9652732	ENSG00000171608	PIK3CD	5293	21.1693	0.281007	0.0805249	3.48969	0.000483583	0.0125459	HG01573_active	0	0
779	chr5	126775623	126777623	ENSG00000113368	LMNB1	4001	13.6292	0.281718	0.0907144	3.10555	0.00189927	0.0329561	HG01573_active	0	0
780	chr6	43242680	43244680	ENSG00000146216	TTBK1	84630	15.8853	0.281904	0.0988021	2.85321	0.00432793	0.0585872	HG01573_active	0	0
781	chr13	40665597	40667597	ENSG00000150907	FOXO1	2308	31.4364	0.282099	0.0607075	4.64686	3.37023e-06	0.000218591	HG01573_active	0	0
782	chr15	74956219	74958219	ENSG00000198794	SCAMP5	192683	18.6311	0.283681	0.0822054	3.45088	0.000558765	0.0137796	HG01573_active	0	0
783	chr15	90528925	90530925	ENSG00000140577	CRTC3	64784	33.4946	0.284517	0.0586424	4.85173	1.22391e-06	9.73375e-05	HG01573_active	0	0
784	chr20	47500902	47502902	ENSG00000124151	NCOA3	8202	32.9974	0.284836	0.0604292	4.71355	2.43433e-06	0.000168524	HG01573_active	0	0
785	chr1	40160373	40162373	ENSG00000117000	RLF	6018	17.0992	0.28686	0.0823984	3.48138	0.000498832	0.0128666	HG01573_active	0	0
786	chr2	201181881	201183881	ENSG00000003400	CASP10	843	13.4798	0.287996	0.0975181	2.95326	0.00314442	0.0470375	HG01573_active	0	0
787	chr21	44930989	44932989	ENSG00000160255	ITGB2	3689	14.2301	0.288181	0.102603	2.80869	0.0049744	0.0638782	HG01573_active	0	0
788	chr22	39151674	39153674	ENSG00000100307	CBX7	23492	10.8412	0.289517	0.105023	2.7567	0.00583881	0.0707861	HG01573_active	0	0
789	chr19	45601212	45603212	ENSG00000125741	OPA3	80207	19.9735	0.289843	0.0848883	3.41441	0.000639214	0.0150742	HG01573_active	0	0
790	chr22	50055935	50057935	ENSG00000138892	TTLL8	164714	13.1282	0.290905	0.0967564	3.00657	0.00264216	0.0416788	HG01573_active	0	0
791	chr8	37898467	37900467	ENSG00000156675	RAB11FIP1	80223	10.8737	0.290975	0.111603	2.60722	0.009128	0.0961065	HG01573_active	0	0
792	chr16	23835001	23837001	ENSG00000166501	PRKCB	5579	123.357	0.291898	0.0368753	7.91582	2.45638e-15	1.31279e-12	HG01573_active	0	0
793	chrX	1452762	1454762	ENSG00000169093	ASMTL	8623	13.9705	0.291911	0.104672	2.78883	0.00528996	0.0662213	HG01573_active	0	0
794	chr1	160399586	160401586	ENSG00000162738	VANGL2	57216	11.6306	0.293606	0.0947275	3.09948	0.00193861	0.0334229	HG01573_active	0	0
795	chr3	196081189	196083189	ENSG00000072274	TFRC	7037	13.562	0.293637	0.095593	3.07174	0.00212817	0.0359021	HG01573_active	0	0
796	chr19	11261481	11263481	ENSG00000130158	DOCK6	57572	18.4365	0.293901	0.0859691	3.41868	0.00062926	0.0148806	HG01573_active	0	0
797	chr7	149125416	149127416	ENSG00000197024	ZNF398	57541	13.3816	0.294203	0.0920519	3.19605	0.00139321	0.0264091	HG01573_active	0	0
798	chr19	18097944	18099944	ENSG00000096996	IL12RB1	3594	10.8145	0.294322	0.106938	2.75226	0.00591858	0.071402	HG01573_active	0	0
799	chr16	46620626	46622626	ENSG00000171241	SHCBP1	79801	9.42736	0.295292	0.10394	2.84099	0.0044973	0.060069	HG01573_active	0	0
800	chr7	2557972	2559972	ENSG00000106012	IQCE	23288	18.5562	0.295318	0.0833986	3.54104	0.000398549	0.0109794	HG01573_active	0	0
801	chr11	46331905	46333905	ENSG00000149091	DGKZ	8525	15.6531	0.296138	0.0975519	3.0357	0.00239978	0.0387708	HG01573_active	0	0
802	chr1	24186959	24188959	ENSG00000185436	IFNLR1	163702	10.6446	0.296697	0.107366	2.76341	0.00572002	0.0698585	HG01573_active	0	0
803	chr3	197028816	197030816	ENSG00000163975	MFI2	4241	14.0297	0.297574	0.101241	2.93925	0.00329008	0.0487348	HG01573_active	0	0
804	chr19	40881210	40883210	ENSG00000255974	CYP2A6	1548	12.5958	0.298227	0.105391	2.82973	0.00465871	0.0612357	HG01573_active	0	0
805	chr3	4886293	4888293	ENSG00000235978	AC018816.3	NaN	19.9255	0.298341	0.077118	3.86864	0.000109445	0.00379817	HG01573_active	0	0
806	chr1	236141505	236143505	ENSG00000077585	GPR137B	7107	24.9582	0.298808	0.0718162	4.16073	3.17234e-05	0.00134986	HG01573_active	0	0
807	chr18	79394856	79396856	ENSG00000131196	NFATC1	4772	42.0909	0.299476	0.0667401	4.4872	7.21639e-06	0.000412043	HG01573_active	0	0
808	chr19	11504698	11506698	ENSG00000267477	CTC-398G3.6	NaN	11.8121	0.299867	0.107682	2.78475	0.00535687	0.0666416	HG01573_active	0	0
809	chr1	167629093	167631093	ENSG00000198771	RCSD1	92241	27.7925	0.300439	0.065274	4.60274	4.16967e-06	0.000259121	HG01573_active	0	0
810	chr7	2353318	2355318	ENSG00000106266	SNX8	29886	26.0651	0.30142	0.0774588	3.89136	9.96852e-05	0.00351423	HG01573_active	0	0
811	chr11	111511354	111513354	ENSG00000137707	BTG4	54766	11.4899	0.301983	0.105751	2.8556	0.00429561	0.058429	HG01573_active	0	0
812	chr1	52926212	52928212	ENSG00000121310	ECHDC2	55268	9.21347	0.303636	0.115803	2.62201	0.00874124	0.093373	HG01573_active	0	0
813	chr9	94258311	94260311	ENSG00000175787	ZNF169	169841	10.2848	0.303662	0.104717	2.89984	0.00373357	0.0530119	HG01573_active	0	0
814	chr1	32291086	32293086	ENSG00000116478	HDAC1	3065	11.1184	0.303969	0.108103	2.81186	0.00492565	0.0635861	HG01573_active	0	0
815	chr11	66465738	66467738	ENSG00000174547	MRPL11	65003	9.97762	0.303992	0.117228	2.59318	0.00950937	0.0985685	HG01573_active	0	0
816	chr20	5749393	5751393	ENSG00000171984	C20orf196	149840	32.2064	0.305854	0.0648425	4.71689	2.39482e-06	0.000166652	HG01573_active	0	0
817	chr5	133050962	133052962	ENSG00000170606	HSPA4	3308	11.7341	0.306195	0.103371	2.9621	0.00305547	0.0461812	HG01573_active	0	0
818	chr19	18606741	18608741	ENSG00000006016	CRLF1	9244	10.2464	0.306739	0.104513	2.93493	0.00333624	0.0492546	HG01573_active	0	0
819	chr5	10563330	10565330	ENSG00000164236	ANKRD33B	651746	27.2648	0.307414	0.0684451	4.49139	7.07601e-06	0.000405762	HG01573_active	0	0
820	chr3	53155009	53157009	ENSG00000163932	PRKCD	5580	13.1303	0.307945	0.110375	2.78999	0.0052709	0.0661067	HG01573_active	0	0
821	chr20	64047758	64049758	ENSG00000196700	ZNF512B	57473	27.8622	0.308049	0.0780759	3.9455	7.96327e-05	0.00293915	HG01573_active	0	0
822	chr9	136244841	136246841	ENSG00000165661	QSOX2	169714	13.8409	0.308292	0.104199	2.95868	0.00308956	0.046486	HG01573_active	0	0
823	chr2	201115104	201117104	ENSG00000003402	CFLAR	8837	15.4845	0.310255	0.0906772	3.42153	0.000622702	0.0147778	HG01573_active	0	0
824	chr1	6423788	6425788	ENSG00000187017	ESPN	83715	13.0618	0.310529	0.0957275	3.24389	0.00117911	0.0231508	HG01573_active	0	0
825	chr19	3699479	3701479	ENSG00000186111	PIP5K1C	23396	21.605	0.310707	0.0846473	3.67061	0.000241972	0.00718442	HG01573_active	0	0
826	chr5	71586288	71588288	ENSG00000131844	MCCC2	64087	17.8714	0.311152	0.0820301	3.79315	0.000148751	0.00482394	HG01573_active	0	0
827	chr11	61294424	61296424	ENSG00000167992	VWCE	220001	12.2345	0.311453	0.0966811	3.22145	0.00127544	0.0246615	HG01573_active	0	0
828	chr19	11558374	11560374	ENSG00000198551	ZNF627	199692	14.6135	0.312428	0.099218	3.1489	0.00163887	0.0297513	HG01573_active	0	0
829	chr17	30967785	30969785	ENSG00000181481	RNF135	84282	7.57077	0.312548	0.121	2.58303	0.00979358	0.0999633	HG01573_active	0	0
830	chr19	40591883	40593883	ENSG00000090006	LTBP4	8425	9.92085	0.312686	0.113913	2.74496	0.00605182	0.0723888	HG01573_active	0	0
831	chr19	1811276	1813276	ENSG00000130270	ATP8B3	148229	9.07308	0.312735	0.120644	2.59223	0.00953572	0.0986331	HG01573_active	0	0
832	chr11	61791980	61793980	ENSG00000134824	FADS2	9415	23.0738	0.312791	0.0810592	3.8588	0.000113947	0.00391858	HG01573_active	0	0
833	chr15	74872365	74874365	ENSG00000140497	SCAMP2	10066	9.24256	0.312997	0.120388	2.5999	0.00932497	0.0973367	HG01573_active	0	0
834	chr19	3046635	3048635	ENSG00000065717	TLE2	7089	15.0835	0.313639	0.0893261	3.51117	0.000446147	0.0118744	HG01573_active	0	0
835	chr7	100176563	100178563	ENSG00000066923	STAG3	10734	12.55	0.315011	0.0959992	3.28139	0.00103296	0.0211105	HG01573_active	0	0
836	chr7	2402560	2404560	ENSG00000136213	CHST12	55501	13.4153	0.315093	0.095704	3.29237	0.000993458	0.0206112	HG01573_active	0	0
837	chr1	9128170	9130170	ENSG00000180758	GPR157	80045	8.5936	0.315121	0.119119	2.64543	0.00815878	0.0889873	HG01573_active	0	0
838	chr15	43825963	43827963	ENSG00000092470	WDR76	79968	9.12937	0.315411	0.114236	2.76105	0.00576163	0.0702382	HG01573_active	0	0
839	chr16	50692603	50694603	ENSG00000167207	NOD2	64127	14.1651	0.316982	0.08979	3.53026	0.000415158	0.0113203	HG01573_active	0	0
840	chr17	63971918	63973918	ENSG00000007314	SCN4A	6329	12.6131	0.317348	0.103723	3.05958	0.00221647	0.0368796	HG01573_active	0	0
841	chr19	35868287	35870287	ENSG00000161270	NPHS1	4868	14.3509	0.317629	0.0968876	3.27833	0.00104424	0.0212038	HG01573_active	0	0
842	chr19	12440082	12442082	ENSG00000268870	CTD-3105H18.16	NaN	12.0173	0.318212	0.0987364	3.22285	0.00126923	0.0246127	HG01573_active	0	0
843	chr17	75720328	75722328	ENSG00000132470	ITGB4	3691	12.2421	0.318516	0.0992863	3.20806	0.00133636	0.025617	HG01573_active	0	0
844	chr10	12067972	12069972	ENSG00000181192	DHTKD1	55526	14.0919	0.319241	0.096376	3.31245	0.000924826	0.0196452	HG01573_active	0	0
845	chr12	7128698	7130698	ENSG00000139182	CLSTN3	9746	10.4747	0.319828	0.105023	3.04531	0.00232441	0.0378499	HG01573_active	0	0
846	chr19	7394113	7396113	ENSG00000104880	ARHGEF18	23370	26.0115	0.319931	0.0744498	4.29727	1.72911e-05	0.000819241	HG01573_active	0	0
847	chr19	19191158	19193158	ENSG00000064489	MEF2BNB-MEF2B	4207	13.7445	0.320326	0.0988258	3.24132	0.00118977	0.0233087	HG01573_active	0	0
848	chr12	124992700	124994700	ENSG00000184992	BRI3BP	140707	10.9256	0.321304	0.106893	3.00585	0.00264838	0.0417276	HG01573_active	0	0
849	chr9	137617963	137619963	ENSG00000181090	EHMT1	79813	71.4584	0.321359	0.0452487	7.10205	1.22921e-12	3.86637e-10	HG01573_active	0	0
850	chr19	7293034	7295034	ENSG00000171105	INSR	3643	49.323	0.321446	0.0559017	5.7502	8.91398e-09	1.35341e-06	HG01573_active	0	0
851	chr4	102500329	102502329	ENSG00000109320	NFKB1	4790	29.6231	0.321847	0.0622773	5.16796	2.36659e-07	2.43576e-05	HG01573_active	0	0
852	chr19	35318261	35320261	ENSG00000012124	CD22	933	8.62245	0.32239	0.12479	2.58345	0.00978163	0.0999177	HG01573_active	0	0
853	chr1	23912362	23914362	ENSG00000188822	CNR2	1269	12.4809	0.322972	0.100247	3.22176	0.00127404	0.0246615	HG01573_active	0	0
854	chr1	74732408	74734408	ENSG00000116791	CRYZ	1429	7.50648	0.323228	0.12481	2.58976	0.0096042	0.0990136	HG01573_active	0	0
855	chr15	78076808	78078808	ENSG00000183476	SH2D7	646892	9.46366	0.323973	0.120758	2.68284	0.00730005	0.0823784	HG01573_active	0	0
856	chr13	52449628	52451628	ENSG00000136100	VPS36	51028	7.50027	0.324457	0.124022	2.61612	0.00889359	0.0943734	HG01573_active	0	0
857	chr1	15525534	15527534	ENSG00000132906	CASP9	842	11.4242	0.32574	0.102127	3.18955	0.00142492	0.0267769	HG01573_active	0	0
858	chr5	176364468	176366468	ENSG00000175414	ARL10	285598	12.9542	0.32619	0.101733	3.20632	0.00134445	0.0256984	HG01573_active	0	0
859	chr3	197736179	197738179	ENSG00000122068	FYTTD1	84248	11.6246	0.32661	0.106806	3.05798	0.00222831	0.0369945	HG01573_active	0	0
860	chr2	112540915	112542915	ENSG00000125630	POLR1B	84172	8.86184	0.327249	0.117822	2.77748	0.00547825	0.067773	HG01573_active	0	0
861	chr19	8205736	8207736	ENSG00000090661	CERS4	79603	16.0663	0.328291	0.0897772	3.65673	0.000255456	0.00751795	HG01573_active	0	0
862	chr12	93441262	93443262	ENSG00000177889	UBE2N	7334	7.64896	0.32871	0.123012	2.67217	0.00753619	0.0842602	HG01573_active	0	0
863	chr5	176541511	176543511	ENSG00000074276	CDHR2	54825	18.3406	0.329784	0.0831298	3.9671	7.27526e-05	0.00273047	HG01573_active	0	0
864	chr16	89087375	89089375	ENSG00000176715	ACSF3	197322	23.3116	0.330116	0.0830576	3.97454	7.05149e-05	0.00266144	HG01573_active	0	0
865	chr12	128822983	128824983	ENSG00000139370	SLC15A4	121260	8.12206	0.330304	0.123092	2.68339	0.00728795	0.0823784	HG01573_active	0	0
866	chr2	231482641	231484641	ENSG00000115053	NCL	4691	8.35847	0.331105	0.12776	2.59162	0.00955252	0.0986331	HG01573_active	0	0
867	chr11	93542508	93544508	ENSG00000166002	SMCO4	56935	21.8489	0.331176	0.077738	4.26016	2.04285e-05	0.000951027	HG01573_active	0	0
868	chr19	41882161	41884161	ENSG00000076928	ARHGEF1	9138	13.4851	0.331251	0.106134	3.12106	0.00180202	0.0316801	HG01573_active	0	0
869	chr15	66385746	66387746	ENSG00000075131	TIPIN	54962	10.3254	0.331837	0.102265	3.24487	0.00117505	0.023122	HG01573_active	0	0
870	chr12	123711318	123713318	ENSG00000185344	ATP6V0A2	23545	13.38	0.332494	0.100684	3.30235	0.000958794	0.0201106	HG01573_active	0	0
871	chr3	98592723	98594723	ENSG00000080819	CPOX	1371	16.546	0.334034	0.0924702	3.61234	0.000303449	0.00868177	HG01573_active	0	0
872	chr14	77376109	77378109	ENSG00000100580	TMED8	283578	10.5484	0.335171	0.122375	2.73889	0.00616475	0.0730726	HG01573_active	0	0
873	chr16	11975643	11977643	ENSG00000234719	RP11-166B2.1	729978	10.8232	0.3352	0.111947	2.99428	0.00275089	0.0430382	HG01573_active	0	0
874	chr17	48829988	48831988	ENSG00000136436	CALCOCO2	10241	9.7177	0.335617	0.110426	3.0393	0.00237128	0.0384032	HG01573_active	0	0
875	chr19	54199742	54201742	ENSG00000170889	RPS9	6203	12.9513	0.335685	0.0957564	3.50562	0.000455548	0.0120526	HG01573_active	0	0
876	chr11	1388899	1390899	ENSG00000174672	BRSK2	9024	23.8881	0.337008	0.0863322	3.90361	9.47676e-05	0.0033765	HG01573_active	0	0
877	chr2	96759902	96761902	ENSG00000158158	CNNM4	26504	15.7051	0.337191	0.0859203	3.92446	8.69241e-05	0.00315596	HG01573_active	0	0
878	chr8	42795392	42797392	ENSG00000147434	CHRNA6	8973	12.0913	0.337329	0.110174	3.06178	0.00220028	0.0366557	HG01573_active	0	0
879	chr16	1883294	1885294	ENSG00000162039	MEIOB	254528	11.5763	0.339709	0.104518	3.25025	0.00115304	0.0228348	HG01573_active	0	0
880	chr7	149027641	149029641	ENSG00000155660	PDIA4	9601	8.02078	0.341048	0.124229	2.74533	0.00604506	0.0723728	HG01573_active	0	0
881	chr16	642262	644262	ENSG00000102854	MSLN	10232	34.9767	0.341612	0.0725227	4.71041	2.47221e-06	0.000170264	HG01573_active	0	0
882	chr19	45000430	45002430	ENSG00000104856	RELB	5971	9.28353	0.341879	0.111934	3.05429	0.00225597	0.0372308	HG01573_active	0	0
883	chr19	1940149	1942149	ENSG00000133275	CSNK1G2	1455	10.7033	0.342433	0.117157	2.92285	0.00346848	0.050814	HG01573_active	0	0
884	chr15	64774587	64776587	ENSG00000166831	RBPMS2	348093	11.7482	0.342546	0.107633	3.18254	0.00145988	0.0271823	HG01573_active	0	0
885	chr22	42720298	42722298	ENSG00000128274	A4GALT	53947	8.36609	0.344835	0.126766	2.72024	0.00652346	0.0761222	HG01573_active	0	0
886	chr19	49928539	49930539	ENSG00000104951	IL4I1	259307	11.1548	0.345387	0.106432	3.24514	0.00117393	0.023122	HG01573_active	0	0
887	chr17	68456513	68458513	ENSG00000070540	WIPI1	55062	12.0326	0.345846	0.105303	3.28429	0.00102239	0.0210156	HG01573_active	0	0
888	chr1	32250239	32252239	ENSG00000182866	LCK	3932	9.98947	0.346337	0.108561	3.19027	0.00142142	0.0267487	HG01573_active	0	0
889	chr18	26132852	26134852	ENSG00000154611	PSMA8	143471	13.7941	0.346616	0.0956269	3.62467	0.000289327	0.00834924	HG01573_active	0	0
890	chr7	100366530	100368530	ENSG00000085514	PILRA	29992	8.92849	0.348085	0.10894	3.1952	0.00139733	0.0264091	HG01573_active	0	0
891	chr19	3184563	3186563	ENSG00000125912	NCLN	56926	7.36528	0.348144	0.134749	2.58365	0.00977607	0.0999177	HG01573_active	0	0
892	chr1	113811476	113813476	ENSG00000081019	RSBN1	54665	10.9493	0.348901	0.106344	3.28086	0.0010349	0.0211105	HG01573_active	0	0
893	chr7	726650	728650	ENSG00000188191	PRKAR1B	5575	54.8834	0.348948	0.060819	5.73747	9.60997e-09	1.44268e-06	HG01573_active	0	0
894	chr19	7379964	7381964	ENSG00000268861	CTD-2207O23.3	NaN	29.9653	0.349296	0.0723413	4.82845	1.37603e-06	0.000105058	HG01573_active	0	0
895	chr8	55878813	55880813	ENSG00000254087	LYN	4067	36.3078	0.349565	0.0581298	6.01353	1.81526e-09	3.32243e-07	HG01573_active	0	0
896	chr22	41997725	41999725	ENSG00000183066	WBP2NL	164684	14.3249	0.349846	0.0946507	3.69618	0.000218869	0.00667651	HG01573_active	0	0
897	chr19	41548518	41550518	ENSG00000007129	CEACAM21	90273	11.7198	0.350499	0.100707	3.48037	0.000500724	0.0128905	HG01573_active	0	0
898	chr2	219308648	219310648	ENSG00000054356	PTPRN	5798	7.31147	0.352461	0.128262	2.74798	0.00599637	0.0718976	HG01573_active	0	0
899	chr2	113156325	113158325	ENSG00000125637	PSD4	23550	18.0238	0.352565	0.0846963	4.1627	3.14504e-05	0.00134252	HG01573_active	0	0
900	chr19	55070291	55072291	ENSG00000160439	RDH13	112724	9.84574	0.353912	0.123984	2.85451	0.00431035	0.0584676	HG01573_active	0	0
901	chr19	40347456	40349456	ENSG00000105223	PLD3	23646	9.71865	0.354121	0.126411	2.80134	0.00508908	0.0647573	HG01573_active	0	0
902	chr1	212949520	212951520	ENSG00000143494	VASH2	79805	14.837	0.354529	0.0948788	3.73665	0.00018649	0.00583534	HG01573_active	0	0
903	chr6	36386800	36388800	ENSG00000010030	ETV7	51513	10.3458	0.354831	0.10847	3.27124	0.00107078	0.0216601	HG01573_active	0	0
904	chr19	10415773	10417773	ENSG00000065989	PDE4A	5141	15.1497	0.355355	0.100119	3.54933	0.000386212	0.0106615	HG01573_active	0	0
905	chr20	3731667	3733667	ENSG00000132622	HSPA12B	116835	7.29062	0.355722	0.129712	2.7424	0.00609923	0.0726957	HG01573_active	0	0
906	chr11	72813308	72815308	ENSG00000168010	ATG16L2	89849	9.22797	0.356195	0.127235	2.7995	0.00511824	0.0649546	HG01573_active	0	0
907	chr17	42286547	42288547	ENSG00000126561	STAT5A	6776	8.95525	0.356486	0.124361	2.86655	0.00414968	0.0573236	HG01573_active	0	0
908	chr17	45220444	45222444	ENSG00000184922	FMNL1	752	8.32204	0.35689	0.133812	2.6671	0.00765086	0.0853281	HG01573_active	0	0
909	chr8	7384558	7386558	ENSG00000215372	ZNF705G	100131980	8.08558	0.357108	0.13079	2.73038	0.00632604	0.0745346	HG01573_active	0	0
910	chr21	32611866	32613866	ENSG00000159079	C21orf59	56683	6.44419	0.35902	0.137124	2.61821	0.0088392	0.0941041	HG01573_active	0	0
911	chr8	80230232	80232232	ENSG00000076554	TPD52	7163	51.2987	0.359241	0.0500606	7.17614	7.17091e-13	2.45668e-10	HG01573_active	0	0
912	chr10	27153824	27155824	ENSG00000120539	MASTL	84930	7.40048	0.361027	0.125667	2.8729	0.00406722	0.0564301	HG01573_active	0	0
913	chr19	34358480	34360480	ENSG00000105220	GPI	2821	21.3548	0.361293	0.09129	3.95764	7.56952e-05	0.00282504	HG01573_active	0	0
914	chr19	40717207	40719207	ENSG00000123815	ADCK4	79934	8.86349	0.362296	0.122285	2.96272	0.00304932	0.0461494	HG01573_active	0	0
915	chr5	1522977	1524977	ENSG00000153395	LPCAT1	79888	20.3637	0.363138	0.0923936	3.93034	8.4827e-05	0.00309665	HG01573_active	0	0
916	chr5	1294069	1296069	ENSG00000164362	TERT	7015	14.867	0.363588	0.10512	3.45881	0.00054257	0.01355	HG01573_active	0	0
917	chr1	220785759	220787759	ENSG00000186205	36951	64757	11.3088	0.36443	0.116345	3.13232	0.00173428	0.0309894	HG01573_active	0	0
918	chr19	12091263	12093263	ENSG00000214189	ZNF788	NaN	12.5532	0.364602	0.100429	3.63043	0.000282947	0.00821837	HG01573_active	0	0
919	chr10	8052604	8054604	ENSG00000107485	GATA3	2625	6.4223	0.364768	0.129835	2.80947	0.00496228	0.0638309	HG01573_active	0	0
920	chr12	31646160	31648160	ENSG00000139160	METTL20	254013	6.44318	0.365253	0.140154	2.60608	0.00915843	0.0962752	HG01573_active	0	0
921	chr9	133148334	133150334	ENSG00000160271	RALGDS	5900	15.6188	0.365527	0.0892569	4.09522	4.2177e-05	0.00172332	HG01573_active	0	0
922	chr1	150486364	150488364	ENSG00000143374	TARS2	80222	6.10566	0.365762	0.141219	2.59004	0.00959651	0.0990108	HG01573_active	0	0
923	chr22	35399063	35401063	ENSG00000100297	MCM5	4174	8.46392	0.36601	0.130026	2.81489	0.00487944	0.0632339	HG01573_active	0	0
924	chr3	196210487	196212487	ENSG00000163959	SLC51A	200931	11.1784	0.367317	0.108031	3.40012	0.000673569	0.0155302	HG01573_active	0	0
925	chr22	38109670	38111670	ENSG00000128298	BAIAP2L2	80115	8.26399	0.367709	0.129312	2.84359	0.00446088	0.0596615	HG01573_active	0	0
926	chr5	157141869	157143869	ENSG00000135077	HAVCR2	84868	15.5388	0.36867	0.0977329	3.77222	0.000161804	0.00517191	HG01573_active	0	0
927	chr8	141390993	141392993	ENSG00000184489	PTP4A3	11156	15.7555	0.368981	0.0915268	4.0314	5.54454e-05	0.00214281	HG01573_active	0	0
928	chr7	140672153	140674153	ENSG00000133597	ADCK2	90956	7.81034	0.369934	0.128307	2.8832	0.00393657	0.0550749	HG01573_active	0	0
929	chr19	12139407	12141407	ENSG00000132010	ZNF20	7568	13.1158	0.371065	0.0965205	3.84442	0.00012084	0.00409784	HG01573_active	0	0
930	chr1	151709433	151711433	ENSG00000178796	RIIAD1	284485	7.23576	0.371798	0.136355	2.72669	0.00639738	0.0750442	HG01573_active	0	0
931	chr19	2268525	2270525	ENSG00000273734	LLfos-48D6.2	NaN	18.6253	0.373359	0.0927039	4.02744	5.6388e-05	0.00217118	HG01573_active	0	0
932	chr19	48512189	48514189	ENSG00000142235	LMTK3	114783	7.07191	0.374228	0.135217	2.76762	0.00564679	0.0693445	HG01573_active	0	0
933	chr22	19755703	19757703	ENSG00000184058	TBX1	6899	8.72582	0.375361	0.131689	2.85035	0.00436711	0.0589384	HG01573_active	0	0
934	chr2	69828642	69830642	ENSG00000087338	GMCL1	64395	11.0565	0.376602	0.106883	3.52349	0.000425905	0.0115426	HG01573_active	0	0
935	chr17	3963464	3965464	ENSG00000074370	ATP2A3	489	13.8113	0.377105	0.0962073	3.91971	8.86558e-05	0.00321011	HG01573_active	0	0
936	chr19	19820751	19822751	ENSG00000081665	ZNF506	440515	8.74383	0.378096	0.119216	3.17152	0.00151643	0.0279849	HG01573_active	0	0
937	chr22	41975272	41977272	ENSG00000100167	37865	55964	8.12523	0.378385	0.121784	3.10702	0.00188985	0.0328812	HG01573_active	0	0
938	chr1	156858018	156860018	ENSG00000027644	INSRR	3645	7.01721	0.378728	0.128202	2.95415	0.00313535	0.0469635	HG01573_active	0	0
939	chr12	131827393	131829393	ENSG00000198598	MMP17	4326	7.36435	0.378774	0.135657	2.79214	0.00523604	0.0659367	HG01573_active	0	0
940	chr1	9087478	9089478	ENSG00000142583	SLC2A5	6518	15.1453	0.379129	0.090315	4.19786	2.69452e-05	0.00118426	HG01573_active	0	0
941	chr17	42609623	42611623	ENSG00000141699	FAM134C	162427	8.17067	0.379221	0.128133	2.95959	0.00308045	0.0464013	HG01573_active	0	0
942	chr19	5902787	5904787	ENSG00000267740	AC024592.12	NaN	11.0853	0.379455	0.11023	3.44238	0.000576612	0.0140075	HG01573_active	0	0
943	chr19	53158075	53160075	ENSG00000197937	ZNF347	84671	8.79616	0.380482	0.110323	3.44878	0.00056312	0.0138264	HG01573_active	0	0
944	chr16	30471658	30473658	ENSG00000005844	ITGAL	3683	15.0325	0.380788	0.0875606	4.34885	1.36851e-05	0.000686945	HG01573_active	0	0
945	chr12	110613027	110615027	ENSG00000204852	TCTN1	79600	10.1563	0.382573	0.113141	3.3814	0.000721188	0.0163596	HG01573_active	0	0
946	chr5	179861173	179863173	ENSG00000161010	C5orf45	51149	7.68549	0.382663	0.13379	2.86019	0.00423389	0.0578865	HG01573_active	0	0
947	chr22	41832079	41834079	ENSG00000198911	SREBF2	6721	20.9938	0.382892	0.080623	4.74916	2.04259e-06	0.000146726	HG01573_active	0	0
948	chr5	6447623	6449623	ENSG00000215218	UBE2QL1	134111	15.6222	0.383286	0.0822019	4.66274	3.12024e-06	0.000205367	HG01573_active	0	0
949	chr9	120928173	120930173	ENSG00000056558	TRAF1	7185	9.24181	0.383372	0.122286	3.13505	0.00171828	0.0307746	HG01573_active	0	0
950	chr17	8964712	8966712	ENSG00000141506	PIK3R5	23533	28.8079	0.384375	0.0671286	5.72595	1.02859e-08	1.527e-06	HG01573_active	0	0
951	chr4	40190053	40192053	ENSG00000168421	RHOH	399	16.8652	0.385399	0.0890563	4.32759	1.50751e-05	0.000740509	HG01573_active	0	0
952	chr9	128919895	128921895	ENSG00000175287	PHYHD1	254295	5.85723	0.385694	0.149058	2.58753	0.0096666	0.0991216	HG01573_active	0	0
953	chr7	102362872	102364872	ENSG00000128563	PRKRIP1	79706	15.227	0.386267	0.0912749	4.2319	2.31724e-05	0.00104951	HG01573_active	0	0
954	chrX	1335616	1337616	ENSG00000185291	IL3RA	3563	9.68826	0.386782	0.121066	3.1948	0.0013993	0.0264091	HG01573_active	0	0
955	chr15	22837641	22839641	ENSG00000140157	NIPA2	81614	6.78978	0.386798	0.135063	2.86383	0.00418554	0.0574748	HG01573_active	0	0
956	chr14	92747702	92749702	ENSG00000100600	LGMN	5641	13.7535	0.388018	0.092016	4.21685	2.47733e-05	0.00110701	HG01573_active	0	0
957	chr22	39456344	39458344	ENSG00000128268	MGAT3	4248	11.3496	0.388064	0.113091	3.43142	0.000600433	0.0144029	HG01573_active	0	0
958	chr1	38873494	38875494	ENSG00000273637	RP5-864K19.7	NaN	8.04397	0.388309	0.12416	3.12748	0.00176313	0.0312709	HG01573_active	0	0
959	chr22	24416879	24418879	ENSG00000128271	ADORA2A	135	8.34355	0.388936	0.139612	2.78583	0.00533905	0.0665439	HG01573_active	0	0
960	chr11	64916248	64918248	ENSG00000110046	ATG2A	23130	8.29145	0.389043	0.117281	3.31719	0.000909274	0.0194565	HG01573_active	0	0
961	chr12	14960728	14962728	ENSG00000111348	ARHGDIB	397	5.79429	0.389154	0.145009	2.68365	0.00728236	0.0823784	HG01573_active	0	1
962	chr2	85417432	85419432	ENSG00000042493	CAPG	822	6.90053	0.38946	0.122331	3.18365	0.00145431	0.0271383	HG01573_active	0	0
963	chr22	50474024	50476024	ENSG00000100241	SBF1	6305	9.33896	0.389721	0.123959	3.14394	0.00166689	0.0300152	HG01573_active	0	0
964	chr7	74253458	74255458	ENSG00000049541	RFC2	5982	6.18018	0.389758	0.149822	2.60147	0.00928253	0.0970453	HG01573_active	0	0
965	chr6	166956191	166958191	ENSG00000026297	RNASET2	8635	7.93291	0.390104	0.132029	2.95469	0.0031298	0.046933	HG01573_active	0	0
966	chr17	5077248	5079248	ENSG00000180787	ZFP3	124961	5.48507	0.390721	0.141706	2.75726	0.00582871	0.0707334	HG01573_active	0	0
967	chr7	151340699	151342699	ENSG00000013374	NUB1	51667	9.70843	0.391542	0.109439	3.57772	0.000346605	0.00977001	HG01573_active	0	0
968	chr9	137085927	137087927	ENSG00000177239	MAN1B1	11253	7.74844	0.393817	0.140007	2.81284	0.00491056	0.0634526	HG01573_active	0	0
969	chr9	89497130	89499130	ENSG00000187764	SEMA4D	10507	51.2283	0.394993	0.054563	7.2392	4.51324e-13	1.67504e-10	HG01573_active	0	1
970	chr21	33245774	33247774	ENSG00000249624	AP000295.9	3455	10.6403	0.395064	0.107434	3.67728	0.000235732	0.00706191	HG01573_active	0	0
971	chr4	88283769	88285769	ENSG00000163644	PPM1K	152926	6.32325	0.395263	0.14805	2.66979	0.00758997	0.0847844	HG01573_active	0	0
972	chr7	139108719	139110719	ENSG00000105939	ZC3HAV1	56829	17.6274	0.395268	0.082997	4.76244	1.91266e-06	0.000138135	HG01573_active	0	0
973	chr12	110741939	110743939	ENSG00000186298	PPP1CC	5501	5.34224	0.396052	0.149559	2.64813	0.00809394	0.0884968	HG01573_active	0	0
974	chr2	74554690	74556690	ENSG00000115318	LOXL3	84695	7.0249	0.397024	0.128509	3.08947	0.00200514	0.0342592	HG01573_active	0	0
975	chr1	161198056	161200056	ENSG00000158859	ADAMTS4	9507	5.22186	0.397859	0.153705	2.58847	0.0096404	0.0990949	HG01573_active	0	0
976	chr17	80259866	80261866	ENSG00000173821	RNF213	57674	43.1889	0.398055	0.0557705	7.13738	9.5129e-13	3.10005e-10	HG01573_active	0	0
977	chr12	57027883	57029883	ENSG00000166863	TAC3	6866	6.77031	0.398417	0.132997	2.99569	0.00273827	0.042891	HG01573_active	0	0
978	chr3	196317299	196319299	ENSG00000213123	TCTEX1D2	255758	6.55343	0.398696	0.142164	2.80447	0.00503997	0.0643776	HG01573_active	0	0
979	chr1	17438724	17440724	ENSG00000179051	RCC2	55920	9.33385	0.398718	0.117274	3.39988	0.000674164	0.0155302	HG01573_active	0	0
980	chr16	88976204	88978204	ENSG00000129993	CBFA2T3	863	34.0548	0.399415	0.0740099	5.39678	6.78467e-08	8.39352e-06	HG01573_active	0	0
981	chr7	1137260	1139260	ENSG00000146540	C7orf50	84310	42.2377	0.399756	0.0691725	5.77912	7.50908e-09	1.16661e-06	HG01573_active	0	0
982	chr20	64048836	64050836	ENSG00000171703	TCEA2	6919	6.61957	0.400488	0.140995	2.84045	0.004505	0.0600712	HG01573_active	0	0
983	chr1	111203535	111205535	ENSG00000162777	DENND2D	79961	6.23622	0.400735	0.145663	2.75111	0.0059394	0.0715121	HG01573_active	0	1
984	chr17	39636065	39638065	ENSG00000131748	STARD3	10948	9.15141	0.401961	0.141497	2.84078	0.00450034	0.060069	HG01573_active	0	0
985	chr19	19899913	19901913	ENSG00000184635	ZNF93	81931	8.21937	0.402749	0.120424	3.34443	0.000824521	0.0180597	HG01573_active	0	0
986	chr9	110336884	110338884	ENSG00000204193	TXNDC8	255220	9.82754	0.40343	0.11241	3.58891	0.00033206	0.00943969	HG01573_active	0	0
987	chr2	191019960	191021960	ENSG00000115415	STAT1	6772	16.6251	0.403622	0.0859938	4.69362	2.68411e-06	0.000181123	HG01573_active	0	0
988	chr21	33542491	33544491	ENSG00000159131	GART	2618	9.3716	0.403768	0.109309	3.6938	0.000220924	0.00672383	HG01573_active	0	0
989	chr19	38425305	38427305	ENSG00000171777	RASGRP4	115727	6.43879	0.403859	0.142875	2.82666	0.00470365	0.0615529	HG01573_active	0	0
990	chr12	53989624	53991624	ENSG00000197757	HOXC6	3223	11.8888	0.403986	0.106396	3.79701	0.000146449	0.00481618	HG01573_active	0	0
991	chr17	16971118	16973118	ENSG00000240505	TNFRSF13B	23495	12.6972	0.404069	0.103317	3.91096	9.19309e-05	0.00331075	HG01573_active	0	0
992	chr3	150601875	150603875	ENSG00000198843	SELT	51714	5.34442	0.404167	0.152061	2.65793	0.00786212	0.0870305	HG01573_active	0	0
993	chr11	9663077	9665077	ENSG00000133789	SWAP70	23075	18.6192	0.407161	0.0809204	5.03163	4.86328e-07	4.51238e-05	HG01573_active	0	0
994	chr9	133413358	133415358	ENSG00000160323	ADAMTS13	11093	14.3853	0.409364	0.0941309	4.34888	1.36835e-05	0.000686945	HG01573_active	0	0
995	chr19	588893	590893	ENSG00000099822	HCN2	610	6.929	0.409963	0.149731	2.738	0.00618133	0.0731521	HG01573_active	0	0
996	chr5	112860188	112862188	ENSG00000272869	CTC-487M23.8	NaN	7.88893	0.410348	0.13385	3.06572	0.00217146	0.036357	HG01573_active	0	0
997	chr7	120949749	120951749	ENSG00000071243	ING3	54556	5.30834	0.41046	0.151089	2.71667	0.00659419	0.0768805	HG01573_active	0	0
998	chr20	2839703	2841703	ENSG00000215305	VPS16	64601	8.72371	0.410892	0.127325	3.22712	0.00125045	0.0243902	HG01573_active	0	0
999	chr4	336814	338814	ENSG00000131127	ZNF141	7700	10.8341	0.413039	0.109727	3.76425	0.000167047	0.00529945	HG01573_active	0	0
1000	chr19	48393875	48395875	ENSG00000105464	GRIN2D	2906	12.4771	0.413357	0.111981	3.6913	0.000223115	0.00677509	HG01573_active	0	0
1001	chrX	119692370	119694370	ENSG00000125354	38961	23157	23.9149	0.413387	0.0819085	5.04693	4.48964e-07	4.28472e-05	HG01573_active	0	0
1002	chr19	7594902	7596902	ENSG00000076826	CAMSAP3	57662	5.94932	0.413425	0.157421	2.62624	0.00863327	0.0925755	HG01573_active	0	0
1003	chr8	144011772	144013772	ENSG00000178685	PARP10	84875	10.7661	0.413475	0.114318	3.61687	0.000298184	0.00856782	HG01573_active	0	0
1004	chr22	50084902	50086902	ENSG00000100427	MLC1	23209	8.77298	0.41487	0.1253	3.31103	0.000929543	0.0197137	HG01573_active	0	0
1005	chr9	5449503	5451503	ENSG00000120217	CD274	29126	5.03261	0.414911	0.153411	2.70457	0.00683936	0.0785058	HG01573_active	0	0
1006	chr15	22772063	22774063	ENSG00000170113	NIPA1	123606	14.197	0.418077	0.0953024	4.38685	1.15004e-05	0.000607338	HG01573_active	0	0
1007	chr15	40564057	40566057	ENSG00000128891	C15orf57	90416	10.8636	0.419493	0.117362	3.57433	0.000351122	0.00986135	HG01573_active	0	0
1008	chr20	63707864	63709864	ENSG00000273154	RP4-583P15.15	NaN	7.5496	0.421442	0.139834	3.01388	0.00257928	0.0408799	HG01573_active	0	0
1009	chr22	39013363	39015363	ENSG00000243811	APOBEC3D	140564	5.53666	0.421503	0.158576	2.65805	0.00785939	0.0870305	HG01573_active	0	0
1010	chr22	37485401	37487401	ENSG00000100060	MFNG	4242	6.27842	0.42177	0.159921	2.63736	0.00835538	0.0906479	HG01573_active	0	0
1011	chr11	86243544	86245544	ENSG00000074266	EED	8726	6.44727	0.423805	0.135421	3.12953	0.00175086	0.0311495	HG01573_active	0	0
1012	chr19	40777216	40779216	ENSG00000167578	RAB4B	53916	5.54643	0.425586	0.158267	2.68904	0.00716577	0.0813668	HG01573_active	0	0
1013	chr12	53984845	53986845	ENSG00000273049	RP11-834C11.12	NaN	14.5865	0.428013	0.095102	4.50057	6.77724e-06	0.000393699	HG01573_active	0	0
1014	chr16	10817794	10819794	ENSG00000166676	TVP23A	780776	17.1993	0.428536	0.0870191	4.92462	8.45233e-07	7.16071e-05	HG01573_active	0	0
1015	chr1	160795074	160797074	ENSG00000122224	LY9	4063	11.949	0.430634	0.103993	4.14098	3.45828e-05	0.00143944	HG01573_active	0	0
1016	chr19	18096793	18098793	ENSG00000099308	MAST3	23031	15.6913	0.43177	0.0917108	4.70795	2.50226e-06	0.00017145	HG01573_active	0	0
1017	chr12	54015931	54017931	ENSG00000198353	HOXC4	3221	12.5171	0.43191	0.106516	4.05488	5.01606e-05	0.00198283	HG01573_active	0	0
1018	chr19	57934393	57936393	ENSG00000196724	ZNF418	147686	4.80969	0.432318	0.165184	2.61719	0.00886582	0.0942373	HG01573_active	0	0
1019	chr19	58511413	58513413	ENSG00000083807	SLC27A5	10998	9.99016	0.432445	0.112285	3.85131	0.00011749	0.00402508	HG01573_active	0	0
1020	chr16	85897803	85899803	ENSG00000140968	IRF8	3394	8.12636	0.432715	0.119375	3.62484	0.00028914	0.00834924	HG01573_active	0	0
1021	chr12	93376883	93378883	ENSG00000173598	NUDT4	11163	6.64734	0.432763	0.130489	3.31648	0.000911591	0.0194565	HG01573_active	0	0
1022	chr14	24150218	24152218	ENSG00000259529	IRF9	NaN	5.00171	0.432869	0.155021	2.79232	0.00523316	0.0659367	HG01573_active	0	0
1023	chr19	45405349	45407349	ENSG00000104881	PPP1R13L	10848	6.19836	0.433034	0.145531	2.97554	0.00292475	0.0449168	HG01573_active	0	0
1024	chr1	109667022	109669022	ENSG00000213366	GSTM2	2946	8.75689	0.433863	0.135791	3.19508	0.00139794	0.0264091	HG01573_active	0	0
1025	chr3	183162839	183164839	ENSG00000078081	LAMP3	27074	13.0258	0.435304	0.101399	4.29298	1.76291e-05	0.000832305	HG01573_active	0	0
1026	chr6	33079775	33081775	ENSG00000231389	HLA-DPA1	3113	5.72551	0.435415	0.155554	2.79913	0.00512403	0.0649546	HG01573_active	0	0
1027	chr1	12062377	12064377	ENSG00000120949	TNFRSF8	943	24.0027	0.436168	0.0798341	5.46344	4.67001e-08	5.94248e-06	HG01573_active	0	0
1028	chr12	6450690	6452690	ENSG00000139192	TAPBPL	55080	4.94475	0.43641	0.166924	2.61442	0.00893799	0.0946279	HG01573_active	0	0
1029	chr3	196502768	196504768	ENSG00000163961	RNF168	165918	7.75995	0.437869	0.136152	3.21602	0.0012998	0.0250278	HG01573_active	0	0
1030	chr17	81702371	81704371	ENSG00000262660	SLC25A10	NaN	4.48198	0.43877	0.16206	2.70746	0.0067801	0.0780938	HG01573_active	0	0
1031	chr20	4822645	4824645	ENSG00000101265	RASSF2	9770	14.8235	0.439196	0.0907259	4.84091	1.29249e-06	0.000100401	HG01573_active	0	0
1032	chr11	32828943	32830943	ENSG00000135378	PRRG4	79056	6.62828	0.439846	0.13188	3.3352	0.000852386	0.0184882	HG01573_active	0	0
1033	chr14	91416844	91418844	ENSG00000015133	CCDC88C	440193	50.5698	0.441448	0.0541978	8.14513	3.78866e-16	2.30092e-13	HG01573_active	0	0
1034	chr20	5610026	5612026	ENSG00000125772	GPCPD1	56261	14.7831	0.442027	0.0976328	4.52744	5.97027e-06	0.000351404	HG01573_active	0	0
1035	chr19	16110629	16112629	ENSG00000167461	RAB8A	4218	7.12035	0.442937	0.142821	3.10135	0.00192638	0.0333138	HG01573_active	0	0
1036	chr17	44388505	44390505	ENSG00000005961	ITGA2B	3674	5.06074	0.443428	0.158905	2.79053	0.00526218	0.0660789	HG01573_active	0	0
1037	chr1	156146366	156148366	ENSG00000196189	SEMA4A	64218	9.63467	0.444912	0.110704	4.01895	5.8459e-05	0.00223803	HG01573_active	0	0
1038	chr19	38617882	38619882	ENSG00000104814	MAP4K1	11184	8.27421	0.447121	0.131147	3.40931	0.000651271	0.0152126	HG01573_active	0	0
1039	chr1	222588933	222590933	ENSG00000143498	TAF1A	9015	7.15769	0.448093	0.137739	3.2532	0.00114112	0.0226883	HG01573_active	0	0
1040	chr1	38858823	38860823	ENSG00000116954	RRAGC	64121	4.98566	0.448433	0.159135	2.81793	0.00483339	0.0628199	HG01573_active	0	0
1041	chr22	39039961	39041961	ENSG00000239713	APOBEC3G	60489	13.3355	0.449247	0.0986788	4.55262	5.29814e-06	0.000318867	HG01573_active	0	0
1042	chr22	43109748	43111748	ENSG00000100290	BIK	638	6.74454	0.449959	0.143326	3.13941	0.0016929	0.0304154	HG01573_active	0	0
1043	chr17	39863188	39865188	ENSG00000161405	IKZF3	22806	27.8256	0.450153	0.0702704	6.40602	1.49372e-10	3.31244e-08	HG01573_active	0	0
1044	chr22	20964108	20966108	ENSG00000183773	AIFM3	150209	5.36318	0.452007	0.166041	2.72227	0.00648357	0.0757229	HG01573_active	0	0
1045	chr9	136880912	136882912	ENSG00000127191	TRAF2	7186	12.994	0.454143	0.101054	4.49404	6.98834e-06	0.000402462	HG01573_active	0	0
1046	chr12	4272772	4274772	ENSG00000118971	CCND2	894	10.8998	0.454429	0.114298	3.97583	7.01337e-05	0.00265609	HG01573_active	0	0
1047	chr17	3915500	3917500	ENSG00000108405	P2RX1	5023	6.63338	0.456072	0.13625	3.3473	0.000816014	0.0179322	HG01573_active	0	0
1048	chr20	62815244	62817244	ENSG00000092758	COL9A3	1299	8.54943	0.456887	0.128207	3.56367	0.000365706	0.0102008	HG01573_active	0	0
1049	chr19	12890026	12892026	ENSG00000105607	GCDH	2639	7.0557	0.457624	0.146488	3.12398	0.00178424	0.0314917	HG01573_active	0	0
1050	chr1	52841511	52843511	ENSG00000203995	ZYG11A	440590	12.4378	0.457887	0.0966487	4.73764	2.16219e-06	0.000154486	HG01573_active	0	0
1051	chr1	27634277	27636277	ENSG00000000938	FGR	2268	8.01482	0.459853	0.134703	3.41384	0.000640542	0.0150742	HG01573_active	0	0
1052	chr2	218879363	218881363	ENSG00000135925	WNT10A	80326	6.54524	0.460305	0.147079	3.12964	0.00175022	0.0311495	HG01573_active	0	0
1053	chr19	1445302	1447302	ENSG00000115266	APC2	10297	6.17266	0.46057	0.150776	3.05466	0.00225318	0.0372308	HG01573_active	0	0
1054	chr7	100048774	100050774	ENSG00000166529	ZSCAN21	7589	4.5126	0.460769	0.161103	2.86008	0.00423531	0.0578865	HG01573_active	0	0
1055	chr12	123435717	123437717	ENSG00000150977	RILPL2	196383	6.67101	0.463856	0.146396	3.1685	0.00153226	0.0282379	HG01573_active	0	0
1056	chr12	53206307	53208307	ENSG00000139626	ITGB7	3695	5.24761	0.46401	0.160693	2.88756	0.00388247	0.0544891	HG01573_active	0	0
1057	chr19	924781	926781	ENSG00000116017	ARID3A	1820	12.1029	0.464805	0.11761	3.95209	7.74705e-05	0.00286727	HG01573_active	0	0
1058	chr19	55037264	55039264	ENSG00000088053	GP6	51206	8.50265	0.464898	0.132822	3.50016	0.000464974	0.0121577	HG01573_active	0	0
1059	chr19	11480046	11482046	ENSG00000196361	ELAVL3	1995	7.8279	0.464979	0.13495	3.44557	0.000569864	0.013945	HG01573_active	0	0
1060	chr16	89946925	89948925	ENSG00000140995	DEF8	54849	6.66047	0.467245	0.142756	3.27303	0.001064	0.0215722	HG01573_active	0	0
1061	chr12	110703950	110705950	ENSG00000122986	HVCN1	84329	24.9086	0.467363	0.0720019	6.49098	8.52804e-11	1.96454e-08	HG01573_active	0	0
1062	chr19	56120280	56122280	ENSG00000142409	ZNF787	126208	10.1799	0.468056	0.12339	3.79331	0.00014865	0.00482394	HG01573_active	0	0
1063	chr16	89216703	89218703	ENSG00000170100	ZNF778	197320	6.08346	0.469152	0.15137	3.09937	0.00193931	0.0334229	HG01573_active	0	0
1064	chr9	93057688	93059688	ENSG00000157303	SUSD3	203328	9.09818	0.471225	0.128171	3.67652	0.000236437	0.00706721	HG01573_active	0	0
1065	chr22	18076920	18078920	ENSG00000215193	PEX26	55670	16.4095	0.47142	0.0889656	5.2989	1.16502e-07	1.33041e-05	HG01573_active	0	0
1066	chr1	24964121	24966121	ENSG00000020633	RUNX3	864	23.1523	0.473131	0.0750424	6.30485	2.88471e-10	6.02227e-08	HG01573_active	0	0
1067	chr2	85560562	85562562	ENSG00000118640	VAMP8	8673	5.68862	0.47387	0.155144	3.0544	0.00225513	0.0372308	HG01573_active	0	0
1068	chr21	41419304	41421304	ENSG00000157601	MX1	4599	12.7668	0.474033	0.0959089	4.94253	7.71138e-07	6.69038e-05	HG01573_active	0	0
1069	chr11	118224094	118226094	ENSG00000160593	AMICA1	120425	11.2506	0.474132	0.11254	4.21301	2.51988e-05	0.00112227	HG01573_active	0	0
1070	chr1	15584110	15586110	ENSG00000116771	AGMAT	79814	4.22093	0.475776	0.160732	2.96006	0.00307583	0.046384	HG01573_active	0	0
1071	chr19	50328653	50330653	ENSG00000131408	NR1H2	7376	16.2241	0.475924	0.0869901	5.47102	4.47464e-08	5.80444e-06	HG01573_active	0	0
1072	chr9	130042194	130044194	ENSG00000187239	FNBP1	23048	34.1948	0.477249	0.0680112	7.01721	2.2635e-12	6.4346e-10	HG01573_active	0	0
1073	chr1	1115361	1117361	ENSG00000131591	C1orf159	54991	11.8934	0.478441	0.11082	4.31727	1.57974e-05	0.000766444	HG01573_active	0	0
1074	chr9	137137390	137139390	ENSG00000176884	GRIN1	2902	8.66667	0.478846	0.137932	3.47161	0.000517343	0.0131661	HG01573_active	0	0
1075	chr19	19137513	19139513	ENSG00000064545	TMEM161A	54929	4.99757	0.480681	0.166799	2.88181	0.00395403	0.0552613	HG01573_active	0	0
1076	chr19	1039101	1041101	ENSG00000064687	ABCA7	10347	6.2605	0.483561	0.143405	3.37199	0.000746273	0.0167861	HG01573_active	0	0
1077	chr17	8866677	8868677	ENSG00000276231	PIK3R6	146850	20.0556	0.486034	0.0816944	5.94941	2.69105e-09	4.60962e-07	HG01573_active	0	0
1078	chr17	38704542	38706542	ENSG00000275023	MLLT6	4302	7.98495	0.486314	0.129412	3.75787	0.000171365	0.00538732	HG01573_active	0	0
1079	chr6	167145414	167147414	ENSG00000166984	TCP10L2	401285	14.9068	0.487884	0.0969189	5.03394	4.8049e-07	4.48939e-05	HG01573_active	0	0
1080	chr19	35247330	35249330	ENSG00000105699	LSR	51599	6.24197	0.488763	0.13946	3.50468	0.000457149	0.0120711	HG01573_active	0	0
1081	chr11	57567284	57569284	ENSG00000156587	UBE2L6	9246	5.5914	0.494298	0.159593	3.09724	0.00195332	0.0335886	HG01573_active	0	0
1082	chr15	64386687	64388687	ENSG00000166803	KIAA0101	9768	4.60408	0.495683	0.173319	2.85994	0.00423719	0.0578865	HG01573_active	0	0
1083	chr19	17746718	17748718	ENSG00000130475	FCHO1	23149	10.8125	0.49586	0.112939	4.39051	1.13088e-05	0.000601977	HG01573_active	0	0
1084	chr1	6259975	6261975	ENSG00000158292	GPR153	387509	4.77882	0.49614	0.160952	3.08254	0.00205241	0.0349328	HG01573_active	0	0
1085	chr21	44284838	44286838	ENSG00000160224	AIRE	326	4.21264	0.498642	0.188324	2.64779	0.00810192	0.0885116	HG01573_active	0	0
1086	chr4	985895	987895	ENSG00000145214	DGKQ	1609	8.40988	0.499329	0.123098	4.05634	4.9847e-05	0.00197628	HG01573_active	0	0
1087	chr1	3795504	3797504	ENSG00000130764	LRRC47	57470	6.39723	0.49993	0.14448	3.4602	0.000539767	0.0135346	HG01573_active	0	0
1088	chr1	1172884	1174884	ENSG00000162571	TTLL10	254173	7.91388	0.50075	0.127928	3.91431	9.06634e-05	0.00327393	HG01573_active	0	0
1089	chr12	8081211	8083211	ENSG00000089818	NECAP1	25977	4.24563	0.500773	0.192482	2.60166	0.00927748	0.0970453	HG01573_active	0	0
1090	chr17	49209227	49211227	ENSG00000108798	ABI3	51225	4.58235	0.502462	0.172764	2.90838	0.00363309	0.0522064	HG01573_active	0	0
1091	chr19	2268759	2270759	ENSG00000167476	JSRP1	126306	4.06196	0.504263	0.185033	2.72526	0.00642502	0.0753024	HG01573_active	0	0
1092	chr1	3651520	3653520	ENSG00000078900	TP73	7161	31.5175	0.504744	0.0698096	7.23029	4.81969e-13	1.74043e-10	HG01573_active	0	0
1093	chr16	3576400	3578400	ENSG00000167984	NLRC3	197358	11.9965	0.507782	0.107481	4.7244	2.30795e-06	0.000164024	HG01573_active	0	0
1094	chr11	64339223	64341223	ENSG00000168071	CCDC88B	283234	5.06224	0.509288	0.171477	2.97	0.00297801	0.0454733	HG01573_active	0	0
1095	chr1	6623866	6625866	ENSG00000041988	THAP3	90326	3.59791	0.509918	0.191875	2.65756	0.00787092	0.0870383	HG01573_active	0	0
1096	chr7	151023499	151025499	ENSG00000181652	ATG9B	285973	4.16037	0.511182	0.1768	2.8913	0.00383657	0.0540152	HG01573_active	0	0
1097	chr19	4830704	4832704	ENSG00000127666	TICAM1	148022	4.30689	0.511721	0.176248	2.90341	0.0036912	0.052578	HG01573_active	0	0
1098	chr1	247856199	247858199	ENSG00000162722	TRIM58	25893	6.35257	0.516188	0.151979	3.39646	0.000682647	0.0156717	HG01573_active	0	0
1099	chr19	45177237	45179237	ENSG00000007255	TRAPPC6A	79090	4.99822	0.516403	0.1715	3.01109	0.00260309	0.0411596	HG01573_active	0	0
1100	chr19	6481557	6483557	ENSG00000205744	DENND1C	79958	4.78305	0.517925	0.168392	3.07572	0.00209998	0.0355162	HG01573_active	0	0
1101	chr2	218858821	218860821	ENSG00000115596	WNT6	7475	5.3326	0.520217	0.158469	3.28276	0.00102795	0.021065	HG01573_active	0	0
1102	chr11	60951530	60953530	ENSG00000110446	SLC15A3	51296	5.48398	0.521763	0.158761	3.28647	0.00101453	0.0209183	HG01573_active	0	0
1103	chr19	7491976	7493976	ENSG00000198723	C19orf45	374877	4.41738	0.522617	0.175609	2.97602	0.00292015	0.0448977	HG01573_active	0	0
1104	chr16	29678008	29680008	ENSG00000103485	QPRT	23475	5.44621	0.522737	0.171239	3.05267	0.00226814	0.0372308	HG01573_active	0	0
1105	chr6	159044152	159046152	ENSG00000164691	TAGAP	117289	3.03731	0.52361	0.202035	2.59168	0.00955094	0.0986331	HG01573_active	0	0
1106	chr3	169811986	169813986	ENSG00000171757	LRRC34	151827	4.45529	0.52698	0.173093	3.04448	0.00233083	0.0378859	HG01573_active	0	0
1107	chr1	206922247	206924247	ENSG00000162894	FAIM3	9214	6.41914	0.527123	0.14484	3.63935	0.000273325	0.00797358	HG01573_active	0	0
1108	chr7	151226230	151228230	ENSG00000033050	ABCF2	10061	7.01167	0.529886	0.13804	3.83865	0.000123714	0.00416358	HG01573_active	0	0
1109	chr19	49526618	49528618	ENSG00000142552	RCN3	57333	5.51777	0.531046	0.157367	3.37458	0.000739287	0.016657	HG01573_active	0	0
1110	chr22	17083954	17085954	ENSG00000177663	IL17RA	23765	10.5662	0.534253	0.110204	4.84784	1.24813e-06	9.86761e-05	HG01573_active	0	0
1111	chr19	18152158	18154158	ENSG00000268173	PIK3R2	NaN	6.49488	0.53788	0.139945	3.84351	0.000121286	0.00410253	HG01573_active	0	0
1112	chr19	17847071	17849071	ENSG00000105639	JAK3	3718	6.58037	0.538648	0.145231	3.70891	0.000208149	0.00639607	HG01573_active	0	0
1113	chr8	33566125	33568125	ENSG00000133874	RNF122	79845	6.32396	0.539785	0.15632	3.45308	0.000554224	0.0137384	HG01573_active	0	0
1114	chr19	632604	634604	ENSG00000099821	POLRMT	5442	4.37056	0.539816	0.186849	2.88906	0.003864	0.0543442	HG01573_active	0	0
1115	chr16	29662279	29664279	ENSG00000277669	AC009133.22	NaN	8.40237	0.540162	0.139395	3.87505	0.000106603	0.00370917	HG01573_active	0	0
1116	chr7	155296776	155298776	ENSG00000186480	INSIG1	3638	2.94001	0.542347	0.208976	2.59526	0.00945204	0.0982791	HG01573_active	0	0
1117	chr1	27871543	27873543	ENSG00000130775	THEMIS2	9473	4.43736	0.544855	0.164	3.32229	0.000892834	0.0192406	HG01573_active	0	0
1118	chr7	27179013	27181013	ENSG00000257184	HOXA10-HOXA9	NaN	4.69587	0.54547	0.178671	3.05293	0.00226616	0.0372308	HG01573_active	0	0
1119	chr22	18109331	18111331	ENSG00000183785	TUBA8	51807	11.417	0.546873	0.111219	4.91709	8.78413e-07	7.33529e-05	HG01573_active	0	0
1120	chr11	117985348	117987348	ENSG00000110324	IL10RA	3587	5.63344	0.547297	0.163834	3.34055	0.000836122	0.018225	HG01573_active	0	0
1121	chr7	974599	976599	ENSG00000240230	COX19	90639	22.8793	0.549722	0.0774974	7.09343	1.30825e-12	3.95493e-10	HG01573_active	0	0
1122	chr16	1332601	1334601	ENSG00000007516	BAIAP3	8938	4.75153	0.551488	0.169778	3.24828	0.00116103	0.0229476	HG01573_active	0	0
1123	chr22	45283982	45285982	ENSG00000100373	UPK3A	7380	3.66541	0.551873	0.196704	2.8056	0.00502231	0.064275	HG01573_active	0	0
1124	chr6	46128993	46130993	ENSG00000001561	ENPP4	22875	3.8047	0.554783	0.177678	3.12242	0.00179373	0.0315757	HG01573_active	0	0
1125	chr19	45487777	45489777	ENSG00000213889	PPM1N	147699	3.28303	0.558666	0.210794	2.65029	0.00804224	0.0881479	HG01573_active	0	0
1126	chr7	100582982	100584982	ENSG00000106336	FBXO24	26261	4.94917	0.559194	0.16899	3.30904	0.000936163	0.0197913	HG01573_active	0	0
1127	chr19	19169289	19171289	ENSG00000213999	MEF2B	100271849	7.66952	0.562343	0.13519	4.15966	3.18719e-05	0.00135188	HG01573_active	0	0
1128	chr12	133078838	133080838	ENSG00000196387	ZNF140	7699	6.75615	0.567698	0.15262	3.71969	0.000199464	0.00621221	HG01573_active	0	0
1129	chr1	1723324	1725324	ENSG00000008128	CDK11A	728642	4.40557	0.568145	0.181674	3.12727	0.00176437	0.0312709	HG01573_active	0	0
1130	chr17	76500790	76502790	ENSG00000129667	RHBDF2	79651	9.46057	0.573668	0.119367	4.80593	1.54033e-06	0.000113703	HG01573_active	0	0
1131	chr17	7328393	7330393	ENSG00000215041	NEURL4	84461	4.08029	0.573917	0.188096	3.05119	0.00227939	0.0373222	HG01573_active	0	0
1132	chr2	219542663	219544663	ENSG00000188760	TMEM198	130612	2.8934	0.575034	0.215183	2.67231	0.00753314	0.0842602	HG01573_active	0	0
1133	chr1	224174756	224176756	ENSG00000143753	DEGS1	8560	3.91481	0.575509	0.183453	3.1371	0.00170628	0.0306009	HG01573_active	0	0
1134	chr1	248858144	248860144	ENSG00000171163	ZNF692	55657	3.32425	0.576218	0.193076	2.98442	0.00284118	0.0439872	HG01573_active	0	0
1135	chr12	110500655	110502655	ENSG00000151164	RAD9B	144715	6.73913	0.57733	0.147729	3.90803	9.30537e-05	0.00334218	HG01573_active	0	0
1136	chr17	18376662	18378662	ENSG00000214860	EVPLL	645027	3.87738	0.579266	0.19706	2.93954	0.00328695	0.0487348	HG01573_active	0	0
1137	chr17	78145353	78147353	ENSG00000187997	C17orf99	100141515	5.20562	0.580478	0.177489	3.2705	0.00107359	0.0216679	HG01573_active	0	0
1138	chr11	67265410	67267410	ENSG00000173020	ADRBK1	156	6.63426	0.58282	0.139378	4.18157	2.89509e-05	0.00125998	HG01573_active	0	0
1139	chr7	954407	956407	ENSG00000105963	ADAP1	11033	17.0609	0.58367	0.0911397	6.40413	1.51231e-10	3.31244e-08	HG01573_active	0	0
1140	chr19	40412366	40414366	ENSG00000105227	PRX	57716	6.12978	0.584836	0.152346	3.83886	0.000123608	0.00416358	HG01573_active	0	0
1141	chr4	992440	994440	ENSG00000145217	SLC26A1	10861	4.76188	0.58484	0.157492	3.71347	0.000204439	0.00632292	HG01573_active	0	0
1142	chr11	68038016	68040016	ENSG00000110719	TCIRG1	10312	4.18157	0.586458	0.191784	3.0579	0.00222892	0.0369945	HG01573_active	0	0
1143	chr12	111368121	111370121	ENSG00000198324	FAM109A	144717	3.2044	0.586805	0.207501	2.82796	0.00468459	0.0613636	HG01573_active	0	0
1144	chr19	1651605	1653605	ENSG00000071564	TCF3	6929	11.1225	0.587186	0.122158	4.80677	1.53387e-06	0.000113703	HG01573_active	0	0
1145	chr19	48899050	48901050	ENSG00000104805	NUCB1	4924	5.97373	0.590303	0.141993	4.15727	3.22068e-05	0.00136176	HG01573_active	0	0
1146	chr2	230863639	230865639	ENSG00000135916	ITM2C	81618	5.33455	0.591056	0.164612	3.59061	0.000329908	0.0093985	HG01573_active	0	0
1147	chr6	32667383	32669383	ENSG00000179344	HLA-DQB1	3119	2.85857	0.591384	0.205456	2.87839	0.00399707	0.0557462	HG01573_active	0	0
1148	chr11	67649659	67651659	ENSG00000132744	ACY3	91703	2.96632	0.591768	0.210736	2.80811	0.00498333	0.0638986	HG01573_active	0	0
1149	chr9	133417096	133419096	ENSG00000148300	REXO4	57109	3.87076	0.592336	0.185092	3.20022	0.00137322	0.0261362	HG01573_active	0	0
1150	chr17	74872031	74874031	ENSG00000161513	FDXR	2232	3.21679	0.594192	0.194647	3.05266	0.00226823	0.0372308	HG01573_active	0	0
1151	chr19	16133028	16135028	ENSG00000196684	HSH2D	84941	7.52741	0.595243	0.136652	4.35589	1.32525e-05	0.000673256	HG01573_active	0	0
1152	chr19	3499940	3501940	ENSG00000129932	DOHH	83475	2.95077	0.601778	0.230143	2.61479	0.00892812	0.0945984	HG01573_active	0	0
1153	chr19	35267978	35269978	ENSG00000105698	USF2	7392	3.48719	0.601988	0.199734	3.01395	0.00257873	0.0408799	HG01573_active	0	0
1154	chr17	7335529	7337529	ENSG00000072818	ACAP1	9744	4.51267	0.603149	0.17849	3.37917	0.000727038	0.0164365	HG01573_active	0	0
1155	chr17	78129770	78131770	ENSG00000167895	TMC8	147138	3.9014	0.611455	0.200798	3.04513	0.00232578	0.0378499	HG01573_active	0	0
1156	chr2	130508666	130510666	ENSG00000196834	POTEI	653269	4.25798	0.61323	0.19187	3.19607	0.00139315	0.0264091	HG01573_active	0	0
1157	chr19	49674786	49676786	ENSG00000126457	PRMT1	3276	3.01026	0.613821	0.220024	2.78979	0.00527429	0.0661067	HG01573_active	0	0
1158	chr4	109702583	109704583	ENSG00000138794	CASP6	839	4.04129	0.617908	0.198091	3.11931	0.00181275	0.0318267	HG01573_active	0	0
1159	chr19	2388771	2390771	ENSG00000178297	TMPRSS9	360200	9.07061	0.6191	0.119594	5.17669	2.25854e-07	2.35752e-05	HG01573_active	0	0
1160	chr19	15463571	15465571	ENSG00000105122	RASAL3	64926	4.10539	0.619173	0.182402	3.39456	0.000687396	0.0157265	HG01573_active	0	0
1161	chr9	131275547	131277547	ENSG00000126882	FAM78A	286336	6.17372	0.619332	0.136491	4.53754	5.69148e-06	0.000337973	HG01573_active	0	0
1162	chr11	68003982	68005982	ENSG00000110057	UNC93B1	81622	3.97914	0.620067	0.203037	3.05396	0.00225842	0.0372308	HG01573_active	0	0
1163	chr19	45691483	45693483	ENSG00000011478	QPCTL	54814	3.20348	0.626849	0.220085	2.84821	0.00439665	0.0590389	HG01573_active	0	0
1164	chr17	18475737	18477737	ENSG00000171916	LGALS9C	654346	2.54215	0.627122	0.227308	2.75891	0.0057995	0.0705712	HG01573_active	0	0
1165	chr16	648311	650311	ENSG00000161996	WDR90	197335	6.11775	0.628321	0.164141	3.82794	0.000129221	0.00432712	HG01573_active	0	0
1166	chr9	94327644	94329644	ENSG00000130950	NUTM2F	54754	2.76425	0.628695	0.23251	2.70395	0.00685208	0.0785842	HG01573_active	0	0
1167	chr5	77638688	77640688	ENSG00000171540	OTP	23440	2.65232	0.62957	0.229707	2.74075	0.00612992	0.0729963	HG01573_active	0	0
1168	chr17	46224374	46226374	ENSG00000120071	KANSL1	284058	63.9687	0.634416	0.0462777	13.7089	8.98111e-43	1.71424e-39	HG01573_active	0	0
1169	chr14	105488855	105490855	ENSG00000185347	C14orf80	283643	2.88191	0.634889	0.224466	2.82845	0.00467746	0.0613303	HG01573_active	0	0
1170	chr19	14582084	14584084	ENSG00000187912	CLEC17A	388512	8.40968	0.635425	0.128613	4.9406	7.78806e-07	6.71331e-05	HG01573_active	0	0
1171	chr18	72545	74545	ENSG00000173213	RP11-683L23.1	260334	6.49393	0.636753	0.149869	4.24874	2.14972e-05	0.000983642	HG01573_active	0	0
1172	chr6	44264788	44266788	ENSG00000146232	NFKBIE	4794	2.59691	0.642351	0.241735	2.65725	0.00787809	0.0870383	HG01573_active	0	0
1173	chr14	77141734	77143734	ENSG00000177108	ZDHHC22	283576	4.01637	0.645001	0.182474	3.53476	0.000408143	0.0111517	HG01573_active	0	0
1174	chr11	625078	627078	ENSG00000099834	CDHR5	53841	2.91736	0.646129	0.22401	2.88437	0.00392193	0.0549275	HG01573_active	0	0
1175	chrX	1536107	1538107	ENSG00000182162	P2RY8	286530	22.397	0.653686	0.0820296	7.96891	1.60079e-15	8.91171e-13	HG01573_active	0	0
1176	chr8	124449820	124451820	ENSG00000183665	TRMT12	55039	3.59741	0.657334	0.18836	3.48978	0.000483413	0.0125459	HG01573_active	0	0
1177	chr12	6635447	6637447	ENSG00000184574	LPAR5	57121	4.70007	0.657741	0.185908	3.53799	0.000403185	0.0110615	HG01573_active	0	0
1178	chr17	7280667	7282667	ENSG00000181856	SLC2A4	6517	2.73907	0.659296	0.229975	2.86682	0.00414617	0.0573236	HG01573_active	0	0
1179	chr19	45496061	45498061	ENSG00000125744	RTN2	6253	3.02363	0.662569	0.22147	2.99169	0.00277437	0.0432032	HG01573_active	0	0
1180	chr17	29621907	29623907	ENSG00000167549	CORO6	84940	2.52977	0.667386	0.238004	2.80409	0.00504585	0.0643912	HG01573_active	0	0
1181	chr1	109686814	109688814	ENSG00000134184	GSTM1	2944	3.82976	0.670719	0.190764	3.51596	0.000438173	0.0116972	HG01573_active	0	0
1182	chr6	32952122	32954122	ENSG00000248993	XXbac-BPG181M17.5	NaN	5.5791	0.67366	0.159415	4.22582	2.3807e-05	0.0010674	HG01573_active	0	0
1183	chr6	43628540	43630540	ENSG00000124688	MAD2L1BP	9587	2.75728	0.688448	0.210468	3.27103	0.00107157	0.0216601	HG01573_active	0	0
1184	chr9	21801636	21803636	ENSG00000264545	RP11-145E5.5	NaN	86.892	0.689041	0.0512231	13.4518	3.00587e-41	5.02019e-38	HG01573_active	0	0
1185	chr19	49579646	49581646	ENSG00000126460	PRRG2	5639	2.76906	0.692105	0.214509	3.22646	0.00125333	0.0244107	HG01573_active	0	0
1186	chrX	153971327	153973327	ENSG00000177854	TMEM187	8269	2.96378	0.696391	0.2251	3.0937	0.00197679	0.0339485	HG01573_active	0	0
1187	chr7	65005743	65007743	ENSG00000213462	ERV3-1	2086	5.11413	0.698071	0.161574	4.32045	1.55709e-05	0.00075928	HG01573_active	0	0
1188	chr16	635817	637817	ENSG00000172366	FAM195A	84331	2.58845	0.699368	0.230795	3.03026	0.00244343	0.039286	HG01573_active	0	0
1189	chr6	31398784	31400784	ENSG00000204520	MICA	100507436	3.73192	0.699825	0.203713	3.43535	0.000591792	0.0142211	HG01573_active	0	0
1190	chr12	6443867	6445867	ENSG00000139193	CD27	939	2.28641	0.701966	0.241758	2.90359	0.00368916	0.052578	HG01573_active	0	0
1191	chr17	45261112	45263112	ENSG00000184361	SPATA32	124783	2.72127	0.702331	0.228696	3.07103	0.00213322	0.035942	HG01573_active	0	0
1192	chr19	57350307	57352307	ENSG00000131845	ZNF304	57343	2.8524	0.704133	0.242119	2.90821	0.00363505	0.0522064	HG01573_active	0	0
1193	chr9	133478137	133480137	ENSG00000160326	SLC2A6	11182	2.99282	0.705666	0.209405	3.36987	0.000752041	0.0168874	HG01573_active	0	0
1194	chr4	672580	674580	ENSG00000215375	MYL5	4636	2.40145	0.709538	0.246502	2.87843	0.00399661	0.0557462	HG01573_active	0	0
1195	chr19	13951492	13953492	ENSG00000132017	DCAF15	90379	2.60666	0.711856	0.263132	2.70532	0.00682394	0.078396	HG01573_active	0	0
1196	chr7	44978098	44980098	ENSG00000136286	MYO1G	64005	6.33965	0.714597	0.158185	4.51748	6.2581e-06	0.00036673	HG01573_active	0	0
1197	chr19	29810898	29812898	ENSG00000105173	CCNE1	898	3.0362	0.715657	0.207839	3.44333	0.000574597	0.0139839	HG01573_active	0	0
1198	chr20	5125626	5127626	ENSG00000132646	PCNA	5111	2.48977	0.724105	0.240244	3.01404	0.00257792	0.0408799	HG01573_active	0	0
1199	chr20	64078988	64080988	ENSG00000171700	RGS19	10287	2.22419	0.725784	0.276105	2.62865	0.00857247	0.0921868	HG01573_active	0	0
1200	chr9	137026464	137028464	ENSG00000180539	C9orf139	NaN	3.168	0.727509	0.238256	3.05348	0.00226207	0.0372308	HG01573_active	0	0
1201	chr19	18000132	18002132	ENSG00000105643	ARRDC2	27106	3.26768	0.727812	0.221309	3.28867	0.00100663	0.0208198	HG01573_active	0	0
1202	chr19	13861063	13863063	ENSG00000187556	NANOS3	342977	4.9823	0.730939	0.168755	4.33137	1.48187e-05	0.000730599	HG01573_active	0	0
1203	chr22	50326060	50328060	ENSG00000205593	DENND6B	414918	5.74663	0.733636	0.159683	4.59434	4.34119e-06	0.00026853	HG01573_active	0	0
1204	chr17	78131407	78133407	ENSG00000141524	TMC6	11322	7.34846	0.739549	0.144003	5.13564	2.81186e-07	2.80368e-05	HG01573_active	0	0
1205	chr9	132581185	132583185	ENSG00000125492	BARHL1	56751	2.43736	0.741512	0.245173	3.02444	0.00249093	0.0399057	HG01573_active	0	0
1206	chr16	88650152	88652152	ENSG00000051523	CYBA	1535	2.46702	0.741753	0.23387	3.17165	0.00151576	0.0279849	HG01573_active	0	0
1207	chr17	7293615	7295615	ENSG00000006047	YBX2	51087	2.2595	0.743489	0.271791	2.73551	0.00622833	0.0736431	HG01573_active	0	0
1208	chr19	50332515	50334515	ENSG00000131398	KCNC3	3748	6.23884	0.746625	0.168311	4.43598	9.16546e-06	0.000506032	HG01573_active	0	0
1209	chr6	390739	392739	ENSG00000137265	IRF4	3662	5.88259	0.748255	0.171246	4.36946	1.24554e-05	0.000637611	HG01573_active	0	0
1210	chr11	277365	279365	ENSG00000174885	NLRP6	171389	2.15248	0.75182	0.265701	2.82957	0.00466108	0.0612357	HG01573_active	0	0
1211	chr17	74465416	74467416	ENSG00000167851	CD300A	11314	7.00721	0.753013	0.145715	5.1677	2.36995e-07	2.43576e-05	HG01573_active	0	0
1212	chr7	74198652	74200652	ENSG00000086730	LAT2	7462	6.78949	0.757433	0.151274	5.00703	5.52766e-07	5.02415e-05	HG01573_active	0	1
1213	chr19	50822787	50824787	ENSG00000167748	KLK1	3816	1.84873	0.765105	0.278255	2.74965	0.00596587	0.0716816	HG01573_active	0	0
1214	chr11	416455	418455	ENSG00000185187	SIGIRR	59307	2.99419	0.767974	0.238799	3.21598	0.0013	0.0250278	HG01573_active	0	0
1215	chr7	155811273	155813273	ENSG00000164690	SHH	6469	3.16263	0.770552	0.225754	3.41324	0.000641959	0.0150742	HG01573_active	0	0
1216	chr8	144516992	144518992	ENSG00000160959	LRRC14	9684	2.14661	0.771912	0.265296	2.90962	0.00361867	0.052155	HG01573_active	0	0
1217	chr16	3035926	3037926	ENSG00000162069	CCDC64B	146439	2.33364	0.777336	0.267161	2.90962	0.00361869	0.052155	HG01573_active	0	0
1218	chr19	3171346	3173346	ENSG00000125910	S1PR4	8698	2.06433	0.778157	0.282182	2.75764	0.00582206	0.0707169	HG01573_active	0	0
1219	chr17	43005725	43007725	ENSG00000068079	IFI35	3430	2.08411	0.779279	0.273906	2.84506	0.0044403	0.0594457	HG01573_active	0	0
1220	chr17	49229766	49231766	ENSG00000173868	PHOSPHO1	162466	2.23336	0.782748	0.277045	2.82534	0.00472298	0.0617453	HG01573_active	0	0
1221	chr12	110449422	110451422	ENSG00000111229	ARPC3	10094	2.89047	0.783891	0.231222	3.3902	0.000698405	0.0158968	HG01573_active	0	0
1222	chr2	69892560	69894560	ENSG00000124380	SNRNP27	11017	2.3092	0.784397	0.266177	2.9469	0.00320979	0.0478639	HG01573_active	0	0
1223	chr20	57390407	57392407	ENSG00000132819	RBM38	55544	6.05345	0.800489	0.152682	5.24285	1.58115e-07	1.74593e-05	HG01573_active	0	0
1224	chr5	178112443	178114443	ENSG00000145911	N4BP3	23138	4.68168	0.80079	0.16501	4.85297	1.21625e-06	9.73069e-05	HG01573_active	0	0
1225	chr17	68034519	68036519	ENSG00000182481	KPNA2	3838	2.18732	0.801152	0.267263	2.99762	0.002721	0.0426705	HG01573_active	0	0
1226	chr1	90716237	90718237	ENSG00000143032	BARHL2	343472	1.84346	0.811484	0.311293	2.60682	0.0091387	0.0961434	HG01573_active	0	0
1227	chr7	101320823	101322823	ENSG00000128581	IFT22	64792	2.10509	0.814686	0.295097	2.76074	0.005767	0.0702397	HG01573_active	0	0
1228	chr7	27174180	27176180	ENSG00000078399	HOXA9	3205	3.35875	0.819488	0.212329	3.85951	0.000113615	0.00391858	HG01573_active	0	0
1229	chr6	32438842	32440842	ENSG00000204287	HLA-DRA	3122	1.68211	0.830382	0.292416	2.83973	0.00451516	0.0601466	HG01573_active	0	0
1230	chr19	17280645	17282645	ENSG00000160117	ANKLE1	126549	1.54896	0.834124	0.322316	2.58791	0.00965608	0.0990949	HG01573_active	0	0
1231	chr8	144526032	144528032	ENSG00000254402	LRRC24	441381	1.56419	0.84941	0.321918	2.63859	0.00832508	0.0905056	HG01573_active	0	0
1232	chr5	150411929	150413929	ENSG00000019582	CD74	972	4.06606	0.861044	0.185075	4.6524	3.28091e-06	0.000214605	HG01573_active	0	1
1233	chr1	146020918	146022918	ENSG00000168509	HFE2	148738	1.73303	0.864693	0.302305	2.86034	0.00423192	0.0578865	HG01573_active	0	0
1234	chr16	75218000	75220000	ENSG00000168925	CTRB1	1504	1.62433	0.871866	0.310721	2.80595	0.00501691	0.0642674	HG01573_active	0	0
1235	chr11	825144	827144	ENSG00000177685	EFCAB4A	283229	2.05342	0.87708	0.283835	3.09011	0.00200083	0.0342292	HG01573_active	0	0
1236	chr2	176082913	176084913	ENSG00000174279	EVX2	344191	1.66684	0.88852	0.299495	2.96673	0.00300984	0.0457502	HG01573_active	0	0
1237	chr1	161224939	161226939	ENSG00000158882	TOMM40L	84134	1.66133	0.895664	0.306617	2.92111	0.00348782	0.0510198	HG01573_active	0	0
1238	chr12	6945468	6947468	ENSG00000111679	PTPN6	5777	5.14341	0.898976	0.178781	5.02838	4.9464e-07	4.55785e-05	HG01573_active	0	0
1239	chr19	1064923	1066923	ENSG00000180448	HMHA1	23526	5.03776	0.905943	0.17449	5.19194	2.0811e-07	2.20704e-05	HG01573_active	0	0
1240	chr5	180987845	180989845	ENSG00000168903	BTNL3	10917	4.66614	0.910021	0.170731	5.33016	9.81282e-08	1.16026e-05	HG01573_active	0	0
1241	chr9	21801543	21803543	ENSG00000099810	MTAP	4507	62.1594	0.915922	0.0598197	15.3114	6.41876e-53	1.71522e-49	HG01573_active	0	0
1242	chr19	12680902	12682902	ENSG00000095059	DHPS	1725	1.55119	0.958471	0.311582	3.07614	0.002097	0.0355108	HG01573_active	0	0
1243	chr17	82023107	82025107	ENSG00000169689	STRA13	201254	1.44359	1.12455	0.367166	3.06278	0.00219289	0.0366557	HG01573_active	0	0
1244	chr16	74376878	74378878	ENSG00000196436	NPIPB15	440348	4.39781	1.22286	0.204382	5.98317	2.18829e-09	3.89837e-07	HG01573_active	0	0
1245	chr16	70112626	70114626	ENSG00000090857	PDPR	55066	26.8091	1.27804	0.0786058	16.2589	1.93269e-59	6.45565e-56	HG01573_active	0	0
1246	chr17	36438566	36440566	ENSG00000274226	TBC1D3B	729877	3.25054	1.97142	0.256574	7.68362	1.54661e-14	7.38009e-12	HG01573_active	0	0

## Sheet: Table S2b
Table S2B. List of genes inferred to be changing in activity when comparing major and minor clones with scNOVA (C7 vs. RPE-1)
Adjusted p-value was calculated based on two-sided Wald test followed by Benjamini Hochberg multiple correction.
Index	chr	str	end	name	gname	EntrezID	baseMean	NO log2FoldChange (C7/WT)	lfcSE	stat	pvalue	padj	Inferred gene activity
1	chrX	21654690	21658330	ENSG00000185915	KLHL34	257240	0.811752	-0.904341	0.304369	-2.9712	0.00296639	0.0285892	C7_active
2	chr8	144082590	144086216	ENSG00000197858	GPAA1	8733	0.970964	-0.893819	0.255188	-3.50259	0.00046076	0.00602282	C7_active
3	chr19	14566078	14572062	ENSG00000099795	NDUFB7	4713	1.58921	-0.82151	0.233504	-3.51818	0.00043452	0.00572665	C7_active
4	chr7	100889994	100896974	ENSG00000087085	ACHE	43	1.64293	-0.80114	0.20005	-4.0047	6.21e-05	0.00097635	C7_active
5	chr7	150338317	150341674	ENSG00000106538	RARRES2	5919	0.7978	-0.747584	0.290674	-2.57189	0.0101144	0.0740626	C7_active
6	chr17	28719393	28724359	ENSG00000198242	RPL23A	6147	0.933889	-0.744602	0.27595	-2.69832	0.00696905	0.0559464	C7_active
7	chr19	42387019	42390287	ENSG00000105427	CNFN	84518	0.889624	-0.732924	0.280448	-2.6134	0.00896462	0.0676991	C7_active
8	chr22	20111866	20117392	ENSG00000099899	TRMT2A	27037	1.36906	-0.731533	0.216238	-3.383	0.00071699	0.00874585	C7_active
9	chr16	784974	788397	ENSG00000007376	RPUSD1	113000	0.895055	-0.685459	0.282024	-2.4305	0.015078	0.0990859	C7_active
10	chr20	35278907	35284985	ENSG00000242372	EIF6	3692	1.29136	-0.672088	0.23946	-2.80668	0.00500542	0.0432662	C7_active
11	chr19	32972209	32978222	ENSG00000131944	C19orf40	91442	1.3081	-0.667388	0.233708	-2.85565	0.00429487	0.0386538	C7_active
12	chr5	179806398	179838078	ENSG00000161011	SQSTM1	8878	6.80418	-0.65742	0.0930585	-7.06459	1.61e-12	3.91e-11	C7_active
13	chr8	144354135	144361272	ENSG00000185803	SLC52A2	79581	1.72765	-0.653428	0.197771	-3.30397	0.00095325	0.0111198	C7_active
14	chr19	10289981	10296778	ENSG00000105376	ICAM5	7087	1.55975	-0.652133	0.209392	-3.11441	0.00184311	0.0193265	C7_active
15	chr4	87975650	87983426	ENSG00000118785	SPP1	6696	1.37793	-0.647461	0.207589	-3.11896	0.00181493	0.0191005	C7_active
16	chr17	36936785	36944612	ENSG00000273706	LHX1	3975	1.55932	-0.643047	0.197554	-3.25505	0.00113373	0.0128609	C7_active
17	chr17	48621159	48626356	ENSG00000170689	HOXB9	3219	1.64042	-0.635081	0.178612	-3.55564	0.00037706	0.00506182	C7_active
18	chr22	50525752	50530085	ENSG00000025708	TYMP	1890	0.989646	-0.619309	0.242932	-2.54931	0.0107936	0.07763	C7_active
19	chr19	825097	832018	ENSG00000172232	AZU1	566	1.92919	-0.609125	0.216586	-2.81239	0.00491745	0.0427365	C7_active
20	chr17	38730235	38735044	ENSG00000277972	CISD3	284106	1.33887	-0.580626	0.208403	-2.78607	0.00533507	0.045301	C7_active
21	chr16	31471585	31477960	ENSG00000140682	TGFB1I1	7041	1.35274	-0.577865	0.215077	-2.68679	0.00721433	0.0575629	C7_active
22	chr17	44070735	44076344	ENSG00000141349	G6PC3	92579	1.74652	-0.577696	0.19493	-2.9636	0.0030406	0.0292263	C7_active
23	chr15	39581079	39599466	ENSG00000137801	THBS1	7057	3.6911	-0.569325	0.135217	-4.21046	2.55e-05	0.00042926	C7_active
24	chr16	4608883	4615027	ENSG00000153443	UBALD1	124402	1.39868	-0.567745	0.22043	-2.57562	0.010006	0.0734183	C7_active
25	chr17	75165586	75182983	ENSG00000188612	SUMO2	6613	2.67239	-0.561292	0.153979	-3.64526	0.00026712	0.00373192	C7_active
26	chr17	8339864	8346046	ENSG00000184650	ODF4	146852	1.92345	-0.55575	0.177366	-3.13335	0.00172825	0.0184032	C7_active
27	chr19	58432814	58440222	ENSG00000131849	ZNF132	7691	2.10678	-0.547693	0.164759	-3.32421	0.00088671	0.0104706	C7_active
28	chr11	747329	765024	ENSG00000177156	TALDO1	6888	3.32187	-0.541263	0.136544	-3.96402	7.37e-05	0.00114254	C7_active
29	chr8	143597835	143603224	ENSG00000179886	TIGD5	84948	1.36172	-0.5353	0.217679	-2.45913	0.0139274	0.0940539	C7_active
30	chr12	57747727	57756013	ENSG00000135446	CDK4	1019	1.75164	-0.535247	0.202549	-2.64256	0.00822815	0.0634743	C7_active
31	chr22	41433492	41447023	ENSG00000183864	TOB2	10766	2.54789	-0.534013	0.143757	-3.71469	0.00020345	0.0028986	C7_active
32	chr19	10512742	10517931	ENSG00000180739	S1PR5	53637	1.42734	-0.532141	0.217908	-2.44205	0.0146041	0.0973299	C7_active
33	chr19	50797704	50804929	ENSG00000167747	C19orf48	84798	1.51401	-0.525311	0.2127	-2.46972	0.0135219	0.092179	C7_active
34	chr1	160739057	160754821	ENSG00000026751	SLAMF7	57823	5.43044	-0.524705	0.104895	-5.0022	5.67e-07	1.11e-05	C7_active
35	chr1	156721891	156728799	ENSG00000143319	ISG20L2	81875	1.44606	-0.519576	0.199713	-2.60162	0.00927857	0.0694592	C7_active
36	chr1	1311585	1324691	ENSG00000127054	CPSF3L	54973	3.32786	-0.518565	0.134444	-3.85712	0.00011473	0.00172494	C7_active
37	chr14	105472962	105480170	ENSG00000182809	CRIP2	1397	1.60833	-0.517553	0.20834	-2.48418	0.0129851	0.0890672	C7_active
38	chr19	12610918	12633840	ENSG00000173875	ZNF791	163049	3.37642	-0.516367	0.135836	-3.8014	0.00014388	0.00212111	C7_active
39	chr1	8861002	8879249	ENSG00000074800	ENO1	2023	3.74582	-0.514395	0.127122	-4.04645	5.2e-05	0.00082936	C7_active
40	chr1	112709994	112715477	ENSG00000155367	PPM1J	333926	2.0794	-0.510885	0.155275	-3.2902	0.00100116	0.0116332	C7_active
41	chr16	1773207	1781708	ENSG00000197774	EME2	197342	2.04034	-0.507031	0.179022	-2.83223	0.00462251	0.0408128	C7_active
42	chr19	17511629	17521288	ENSG00000130313	PGLS	25796	2.26822	-0.501824	0.145424	-3.45076	0.00055901	0.00711365	C7_active
43	chrX	153929242	153935223	ENSG00000102030	NAA10	8260	1.68842	-0.49821	0.199083	-2.50252	0.0123311	0.0854759	C7_active
44	chr19	6426037	6433779	ENSG00000181240	SLC25A41	284427	1.88017	-0.495275	0.187594	-2.64014	0.00828721	0.0638616	C7_active
45	chr19	12965159	12974762	ENSG00000179284	DAND5	199699	2.15719	-0.494863	0.17613	-2.80964	0.00495964	0.0429809	C7_active
46	chr19	45379634	45406349	ENSG00000104881	PPP1R13L	10848	5.47412	-0.491122	0.0988168	-4.97003	6.69e-07	1.3e-05	C7_active
47	chr12	7787794	7799141	ENSG00000111704	NANOG	79923	2.95777	-0.488113	0.137741	-3.54371	0.00039454	0.00526222	C7_active
48	chr11	67428460	67435408	ENSG00000175634	RPS6KB2	6199	2.03443	-0.487282	0.172941	-2.81762	0.00483816	0.0422474	C7_active
49	chr11	62559601	62574086	ENSG00000254772	EEF1G	1937	3.09303	-0.479685	0.142041	-3.37708	0.00073259	0.00888345	C7_active
50	chr12	6913745	6923698	ENSG00000111674	ENO2	2026	2.67482	-0.475686	0.146415	-3.24888	0.00115859	0.0131222	C7_active
51	chr1	150293720	150308979	ENSG00000266472	MRPS21	54460	4.06244	-0.474762	0.118295	-4.01337	5.99e-05	0.00094368	C7_active
52	chr3	51933430	51941941	ENSG00000114767	RRP9	9136	2.93478	-0.473331	0.147378	-3.21167	0.00131965	0.0146585	C7_active
53	chr6	12290363	12297194	ENSG00000078401	EDN1	1906	1.54613	-0.47023	0.193757	-2.4269	0.0152283	0.0996542	C7_active
54	chrX	154541199	154565046	ENSG00000269335	IKBKG	8517	4.23795	-0.468203	0.119852	-3.90652	9.36e-05	0.00142409	C7_active
55	chr14	39175183	39183218	ENSG00000100941	PNN	5411	1.50518	-0.467399	0.191144	-2.44527	0.0144743	0.0968007	C7_active
56	chr17	75845699	75856507	ENSG00000132471	WBP2	23558	2.34696	-0.46614	0.169355	-2.75244	0.00591532	0.0493777	C7_active
57	chr15	74836116	74843346	ENSG00000140474	ULK3	25989	2.514	-0.464419	0.15583	-2.9803	0.00287969	0.027884	C7_active
58	chr12	46358189	46372867	ENSG00000134294	SLC38A2	54407	2.4297	-0.463778	0.160453	-2.89043	0.00384714	0.0355818	C7_active
59	chr22	20115938	20127357	ENSG00000099901	RANBP1	5902	2.50959	-0.461096	0.144786	-3.18468	0.00144914	0.0158647	C7_active
60	chr1	160945025	160954799	ENSG00000158764	ITLN2	142683	3.53869	-0.459164	0.130252	-3.5252	0.00042316	0.00558709	C7_active
61	chrX	151912509	151925170	ENSG00000147381	MAGEA4	4103	2.37669	-0.45513	0.15914	-2.85994	0.00423721	0.0382304	C7_active
62	chr21	44805617	44818779	ENSG00000184900	SUMO3	6612	2.96964	-0.454393	0.148756	-3.05463	0.00225341	0.0228479	C7_active
63	chr14	24216852	24232454	ENSG00000129559	NEDD8	4738	2.80719	-0.452848	0.14061	-3.22059	0.00127928	0.0142982	C7_active
64	chr1	1020123	1056118	ENSG00000188157	AGRN	375790	7.44799	-0.450252	0.0881326	-5.1088	3.24e-07	6.49e-06	C7_active
65	chr19	45485289	45497061	ENSG00000125744	RTN2	6253	2.77827	-0.449763	0.147311	-3.05316	0.00226447	0.0229277	C7_active
66	chr20	56629302	56639283	ENSG00000087510	TFAP2C	7022	3.05447	-0.447284	0.12936	-3.45768	0.00054485	0.0069519	C7_active
67	chr7	73568932	73578791	ENSG00000106638	TBL2	26608	2.48556	-0.444575	0.145972	-3.04563	0.00232193	0.0233456	C7_active
68	chr11	102835801	102843803	ENSG00000149968	MMP3	4314	1.83053	-0.435982	0.173635	-2.51091	0.0120419	0.0839961	C7_active
69	chr11	60040275	60048044	ENSG00000149507	OOSP2	219990	2.28224	-0.432299	0.175768	-2.45948	0.0139137	0.0940058	C7_active
70	chr17	81843159	81860694	ENSG00000185624	P4HB	5034	4.18201	-0.431879	0.11977	-3.6059	0.00031107	0.00426737	C7_active
71	chr16	88696495	88706421	ENSG00000158717	RNF166	115992	3.04432	-0.430597	0.148199	-2.90553	0.00366626	0.0342358	C7_active
72	chr1	20651767	20661544	ENSG00000244038	DDOST	1650	2.90341	-0.429427	0.147698	-2.90746	0.00364376	0.034092	C7_active
73	chr19	50996018	51009581	ENSG00000269741	KLK9	NaN	4.68875	-0.428487	0.115878	-3.69772	0.00021754	0.00308104	C7_active
74	chr17	7243591	7252491	ENSG00000175826	CTDNEP1	23399	2.23636	-0.426174	0.160107	-2.66181	0.00777209	0.060868	C7_active
75	chr17	28328325	28335489	ENSG00000109083	IFT20	90410	2.27009	-0.420545	0.157335	-2.67292	0.00751934	0.059568	C7_active
76	chr1	152032506	152047907	ENSG00000163191	S100A11	6282	4.46737	-0.419148	0.119403	-3.51037	0.00044749	0.00588137	C7_active
77	chr19	489176	505342	ENSG00000099866	MADCAM1	8174	3.06942	-0.409907	0.129417	-3.16733	0.00153847	0.016703	C7_active
78	chr22	37943050	37953669	ENSG00000128346	C22orf23	84645	2.52401	-0.40909	0.165282	-2.4751	0.0133197	0.0911024	C7_active
79	chr18	35332212	35345482	ENSG00000172466	ZNF24	7572	2.7738	-0.405132	0.149457	-2.71069	0.00671424	0.0545722	C7_active
80	chr11	616565	626078	ENSG00000099834	CDHR5	53841	2.70719	-0.40323	0.14209	-2.83785	0.00454181	0.0402977	C7_active
81	chr17	35121579	35130732	ENSG00000073598	FNDC8	54752	2.76115	-0.403227	0.154432	-2.61102	0.00902715	0.0680008	C7_active
82	chr9	34989641	34998900	ENSG00000137094	DNAJB5	25822	2.26745	-0.403021	0.161138	-2.5011	0.0123809	0.085687	C7_active
83	chr8	144466043	144474202	ENSG00000167702	KIFC2	90990	2.40128	-0.397819	0.163486	-2.43335	0.0149599	0.0987678	C7_active
84	chr16	30573740	30585771	ENSG00000197162	ZNF785	146540	2.85238	-0.396284	0.139808	-2.83449	0.00458983	0.0405989	C7_active
85	chr17	82078338	82098332	ENSG00000169710	FASN	2194	4.44762	-0.395972	0.117004	-3.38426	0.00071369	0.00872777	C7_active
86	chr16	788046	800737	ENSG00000127586	CHTF18	63922	3.15109	-0.394993	0.144049	-2.74206	0.00610544	0.0505039	C7_active
87	chr20	63272785	63289793	ENSG00000101199	ARFGAP1	55738	5.26737	-0.394521	0.109031	-3.61843	0.00029639	0.00409724	C7_active
88	chr16	268301	275980	ENSG00000076344	RGS11	8786	2.34013	-0.389607	0.157941	-2.46678	0.0136332	0.0927188	C7_active
89	chr9	137582079	137590490	ENSG00000165724	ZMYND19	116225	2.70035	-0.388542	0.155421	-2.49993	0.0124218	0.085898	C7_active
90	chr19	1446302	1473244	ENSG00000115266	APC2	10297	5.60858	-0.38632	0.112438	-3.43584	0.00059071	0.00745167	C7_active
91	chr17	44353215	44363875	ENSG00000161682	FAM171A2	284069	3.15594	-0.384898	0.139168	-2.7657	0.00568012	0.0477249	C7_active
92	chr19	56176020	56185775	ENSG00000197487	GALP	85569	3.1542	-0.383219	0.150887	-2.53978	0.0110922	0.0791077	C7_active
93	chr7	100679507	100689448	ENSG00000146830	GIGYF1	64599	2.58971	-0.381461	0.156877	-2.43159	0.0150327	0.0988786	C7_active
94	chr4	41256413	41268455	ENSG00000154277	UCHL1	7345	2.65641	-0.381049	0.140257	-2.71679	0.00659182	0.0538443	C7_active
95	chr21	10521553	10606140	ENSG00000274391	TPTE	7179	37.7324	-0.378017	0.0403671	-9.36447	7.64e-21	2.41e-19	C7_active
96	chr9	88991447	89005010	ENSG00000213694	S1PR3	1903	4.29025	-0.377039	0.119422	-3.15721	0.00159288	0.0172031	C7_active
97	chr10	60778331	60794852	ENSG00000170312	CDK1	983	3.09493	-0.375819	0.148472	-2.53125	0.0113658	0.080685	C7_active
98	chr11	61873519	61892051	ENSG00000221968	FADS3	3995	4.65849	-0.375747	0.116963	-3.21252	0.00131576	0.0146265	C7_active
99	chr7	2537877	2555727	ENSG00000106009	BRAT1	221927	4.75806	-0.375233	0.117596	-3.19087	0.00141846	0.015576	C7_active
100	chr11	119096503	119108331	ENSG00000172269	DPAGT1	1798	3.20459	-0.374999	0.134671	-2.78456	0.00536012	0.0454601	C7_active
101	chrX	154348524	154374638	ENSG00000196924	FLNA	2316	6.36074	-0.374548	0.0983265	-3.80923	0.0001394	0.00205928	C7_active
102	chr11	65375192	65383701	ENSG00000162241	SLC25A45	283130	2.56054	-0.370957	0.151315	-2.45156	0.014224	0.0954314	C7_active
103	chr17	49210227	49223225	ENSG00000108798	ABI3	51225	4.20086	-0.36971	0.118261	-3.12621	0.00177074	0.0187724	C7_active
104	chr16	58113588	58129450	ENSG00000070761	C16orf80	29105	4.30647	-0.369662	0.107716	-3.43183	0.00059953	0.00753616	C7_active
105	chr19	57134096	57145202	ENSG00000141946	ZIM3	114026	3.07912	-0.368373	0.133929	-2.75051	0.00595032	0.0495333	C7_active
106	chr19	751126	764318	ENSG00000099812	MISP	126353	3.47319	-0.368286	0.139957	-2.63142	0.00850301	0.0650493	C7_active
107	chr19	1177558	1228435	ENSG00000118046	STK11	6794	9.47198	-0.367931	0.0830754	-4.42888	9.47e-06	0.00016737	C7_active
108	chr20	63488013	63499315	ENSG00000101210	EEF1A2	1917	3.14499	-0.367245	0.136369	-2.69303	0.0070806	0.0567156	C7_active
109	chr22	50185915	50199598	ENSG00000170638	TRABD	80305	3.50046	-0.367007	0.127136	-2.88673	0.00389273	0.0359088	C7_active
110	chr8	144428775	144444444	ENSG00000160949	TONSL	4796	4.52984	-0.365189	0.124936	-2.923	0.00346681	0.0326269	C7_active
111	chr19	4044364	4066945	ENSG00000178951	ZBTB7A	51341	3.54328	-0.363928	0.13446	-2.70658	0.00679799	0.0550328	C7_active
112	chr17	4538897	4555631	ENSG00000132382	MYBBP1A	10514	4.58721	-0.362637	0.113557	-3.19342	0.00140596	0.015486	C7_active
113	chr4	986997	1004506	ENSG00000127415	IDUA	3425	4.98246	-0.362192	0.105688	-3.42699	0.00061031	0.00765173	C7_active
114	chr19	2427638	2456996	ENSG00000176619	LMNB2	84823	7.20709	-0.361487	0.0919623	-3.93082	8.47e-05	0.00129437	C7_active
115	chr17	42968088	42980433	ENSG00000267060	PTGES3L	100885848	2.86567	-0.36035	0.146057	-2.46718	0.013618	0.0926591	C7_active
116	chr5	177357837	177372601	ENSG00000169220	RGS14	10636	4.95996	-0.360278	0.102954	-3.4994	0.0004663	0.00607877	C7_active
117	chr19	45692483	45703989	ENSG00000011478	QPCTL	54814	3.0008	-0.357593	0.144872	-2.46834	0.0135742	0.0924047	C7_active
118	chr1	924880	944581	ENSG00000187634	SAMD11	148398	5.43884	-0.35756	0.101976	-3.50633	0.00045432	0.00595224	C7_active
119	chr19	53333749	53354869	ENSG00000213799	ZNF845	91664	5.36125	-0.357207	0.102907	-3.47117	0.00051819	0.00667677	C7_active
120	chr16	527717	554636	ENSG00000103326	CAPN15	6650	5.94842	-0.356667	0.10449	-3.4134	0.00064157	0.00799489	C7_active
121	chr19	11089362	11133816	ENSG00000130164	LDLR	3949	8.17929	-0.351021	0.0855108	-4.105	4.04e-05	0.00065945	C7_active
122	chr16	88706463	88715386	ENSG00000174177	CTU2	348180	2.96616	-0.350862	0.143596	-2.4434	0.0145496	0.0971638	C7_active
123	chr19	35550043	35563658	ENSG00000105675	ATP4A	495	5.02341	-0.350564	0.106978	-3.27697	0.00104928	0.0120163	C7_active
124	chr1	228082660	228099212	ENSG00000143761	ARF1	375	4.0688	-0.349661	0.106464	-3.28431	0.00102231	0.0117985	C7_active
125	chr19	8389981	8404434	ENSG00000185236	RAB11B	9230	3.75578	-0.348337	0.123223	-2.82688	0.00470045	0.0413666	C7_active
126	chr19	617224	633604	ENSG00000099821	POLRMT	5442	4.02836	-0.347763	0.118773	-2.92796	0.00341191	0.0322154	C7_active
127	chr7	100049774	100065038	ENSG00000166529	ZSCAN21	7589	4.12879	-0.347071	0.101719	-3.41206	0.00064474	0.00802756	C7_active
128	chr14	21476597	21499175	ENSG00000092203	TOX4	9878	4.69262	-0.347055	0.109181	-3.1787	0.00147936	0.016122	C7_active
129	chr19	52369917	52385795	ENSG00000221923	ZNF880	400713	4.15589	-0.346126	0.115491	-2.997	0.00272653	0.0266257	C7_active
130	chr16	84177847	84187070	ENSG00000103168	TAF1C	9013	2.86502	-0.345841	0.142382	-2.42897	0.0151417	0.0993365	C7_active
131	chr4	112636964	112657592	ENSG00000174720	LARP7	51574	3.93993	-0.344965	0.118014	-2.92309	0.00346577	0.0326269	C7_active
132	chr17	81703371	81720539	ENSG00000262660	SLC25A10	NaN	4.10003	-0.344471	0.110945	-3.10489	0.00190351	0.019855	C7_active
133	chr19	35268978	35279821	ENSG00000105698	USF2	7392	3.27716	-0.34361	0.132411	-2.59504	0.00945806	0.0704735	C7_active
134	chr11	68039016	68050895	ENSG00000110719	TCIRG1	10312	3.87673	-0.339165	0.121512	-2.79122	0.00525103	0.0447996	C7_active
135	chr16	88715343	88785211	ENSG00000103335	PIEZO1	9780	17.1421	-0.338734	0.0637726	-5.31159	1.09e-07	2.23e-06	C7_active
136	chr12	121839527	121863596	ENSG00000158104	HPD	3242	5.86003	-0.337195	0.0998834	-3.37588	0.00073579	0.00889236	C7_active
137	chr2	240435671	240468078	ENSG00000063660	GPC1	2817	9.77377	-0.337174	0.0796697	-4.23214	2.31e-05	0.00039217	C7_active
138	chr19	49085419	49108605	ENSG00000104852	SNRNP70	6625	5.16801	-0.3368	0.106333	-3.16742	0.00153798	0.016703	C7_active
139	chr19	867630	893218	ENSG00000175221	MED16	10025	5.88534	-0.334918	0.117387	-2.85312	0.00432922	0.0388418	C7_active
140	chr20	3208868	3223870	ENSG00000125877	ITPA	3704	3.79515	-0.33206	0.116075	-2.86075	0.00422644	0.038157	C7_active
141	chr17	75087727	75106162	ENSG00000170190	SLC16A5	9121	5.56102	-0.331924	0.0929002	-3.57291	0.00035303	0.00478383	C7_active
142	chr2	169791933	169812064	ENSG00000138385	SSB	6741	4.38422	-0.331405	0.114307	-2.89924	0.00374063	0.0348176	C7_active
143	chr19	54173412	54189882	ENSG00000125505	MBOAT7	79143	3.92007	-0.330343	0.122935	-2.68713	0.00720691	0.0575356	C7_active
144	chr1	46303631	46316776	ENSG00000173660	UQCRH	7388	3.09577	-0.32977	0.133742	-2.46571	0.0136742	0.0928329	C7_active
145	chr8	144477969	144502121	ENSG00000160972	PPP1R16A	84988	7.59537	-0.327911	0.0908318	-3.61009	0.0003061	0.00421517	C7_active
146	chr19	10270835	10286615	ENSG00000090339	ICAM1	3383	4.32873	-0.325986	0.108835	-2.99524	0.00274227	0.0267329	C7_active
147	chr12	53990624	54030823	ENSG00000197757	HOXC6	3223	11.0136	-0.32536	0.0765436	-4.25066	2.13e-05	0.00036455	C7_active
148	chr19	647526	663277	ENSG00000070423	RNF126	55658	3.81161	-0.325275	0.126632	-2.56866	0.0102092	0.0745676	C7_active
149	chr1	109466628	109482137	ENSG00000143028	SYPL2	284612	5.28781	-0.325188	0.0974378	-3.33739	0.00084569	0.010052	C7_active
150	chr15	63042632	63071915	ENSG00000140416	TPM1	7168	5.40802	-0.324146	0.0933435	-3.47262	0.00051541	0.00665048	C7_active
151	chr1	11736084	11754802	ENSG00000177674	AGTRAP	57085	6.2294	-0.323969	0.0994627	-3.25719	0.00112522	0.0127744	C7_active
152	chr19	49527618	49546962	ENSG00000142552	RCN3	57333	5.14219	-0.323181	0.104192	-3.10178	0.00192359	0.0199959	C7_active
153	chr12	53985845	54034888	ENSG00000273049	RP11-834C11.12	NaN	13.5796	-0.32153	0.0664239	-4.84058	1.29e-06	2.47e-05	C7_active
154	chr21	45981737	46005050	ENSG00000142156	COL6A1	1291	7.53898	-0.321483	0.0922781	-3.48385	0.00049426	0.00640277	C7_active
155	chr16	89720400	89740903	ENSG00000158805	ZNF276	92822	5.06875	-0.319792	0.113912	-2.80735	0.00499508	0.0432287	C7_active
156	chr9	134641774	134844843	ENSG00000130635	COL5A1	1289	67.0067	-0.317264	0.0380317	-8.34209	7.3e-17	2.01e-15	C7_active
157	chr16	31214021	31231537	ENSG00000177238	TRIM72	493829	5.38102	-0.316415	0.103907	-3.04517	0.00232545	0.0233484	C7_active
158	chr17	78174075	78187233	ENSG00000167900	TK1	7083	3.86702	-0.316161	0.122633	-2.5781	0.00993452	0.0730051	C7_active
159	chr3	134355874	134375479	ENSG00000114019	AMOTL2	51421	4.03492	-0.315673	0.120361	-2.62271	0.00872342	0.0662318	C7_active
160	chr17	39626740	39636626	ENSG00000131771	PPP1R1B	84152	3.378	-0.315112	0.121609	-2.59119	0.00956453	0.0710832	C7_active
161	chr12	132725503	132761888	ENSG00000176915	ANKLE2	23141	7.96894	-0.314344	0.0837761	-3.75219	0.0001753	0.00254013	C7_active
162	chr22	50200979	50217616	ENSG00000073169	SELO	83642	4.36841	-0.312795	0.115096	-2.71769	0.00657399	0.0537628	C7_active
163	chr14	24213955	24232352	ENSG00000255526	NEDD8-MDP1	100528064	3.46978	-0.31254	0.125413	-2.49209	0.0126993	0.0873982	C7_active
164	chr19	57921884	57935393	ENSG00000196724	ZNF418	147686	4.46474	-0.312504	0.106275	-2.94051	0.00327669	0.0311015	C7_active
165	chrX	154531391	154547572	ENSG00000160211	G6PD	2539	3.97438	-0.31108	0.119135	-2.61115	0.00902383	0.0680008	C7_active
166	chr19	4815932	4831704	ENSG00000127666	TICAM1	148022	4.07471	-0.310754	0.121976	-2.54766	0.0108449	0.0778692	C7_active
167	chr1	150268200	150280916	ENSG00000118292	C1orf54	79630	3.50445	-0.310499	0.123814	-2.50779	0.0121489	0.0844766	C7_active
168	chr17	81228277	81239091	ENSG00000167302	ENTHD2	146705	3.27453	-0.309498	0.122078	-2.53524	0.0112369	0.0799671	C7_active
169	chr2	107826937	107890841	ENSG00000196862	RGPD4	285190	5.79795	-0.308555	0.0958573	-3.2189	0.00128684	0.0143715	C7_active
170	chr1	153929501	153946696	ENSG00000198837	DENND4B	9909	6.15533	-0.308207	0.0962178	-3.20322	0.00135901	0.0150262	C7_active
171	chr6	34757406	34773794	ENSG00000124562	SNRPC	6631	3.60313	-0.30769	0.119144	-2.58251	0.0098085	0.0724853	C7_active
172	chr1	228735077	228746669	ENSG00000116574	RHOU	58480	3.84238	-0.307402	0.111708	-2.75184	0.00592618	0.049418	C7_active
173	chr3	53224707	53256052	ENSG00000163931	TKT	7086	7.1506	-0.307148	0.0937231	-3.27718	0.00104848	0.0120163	C7_active
174	chr15	90352245	90369146	ENSG00000196391	ZNF774	342132	4.00681	-0.307061	0.118799	-2.58471	0.00974597	0.0721713	C7_active
175	chr12	6870935	6889358	ENSG00000111671	SPSB2	84727	4.68323	-0.306339	0.109922	-2.78688	0.00532185	0.0452687	C7_active
176	chr17	7246829	7262089	ENSG00000262302	RP1-4G17.5	NaN	4.09601	-0.306106	0.118067	-2.59265	0.00952395	0.0708547	C7_active
177	chr19	4472287	4502211	ENSG00000167674	HDGFRP2	84717	7.19249	-0.30518	0.0925178	-3.29861	0.00097166	0.0113253	C7_active
178	chr17	73283624	73312175	ENSG00000179604	CDC42EP4	23580	7.04394	-0.304035	0.0924074	-3.29016	0.00100131	0.0116332	C7_active
179	chr17	50634777	50692252	ENSG00000108846	ABCC3	8714	16.2051	-0.303669	0.0572587	-5.30345	1.14e-07	2.32e-06	C7_active
180	chr19	50476400	50490870	ENSG00000161671	EMC10	284361	4.17286	-0.302581	0.11534	-2.62337	0.00870641	0.0661658	C7_active
181	chr12	52585589	52601538	ENSG00000170486	KRT72	140807	5.83088	-0.301843	0.0946574	-3.1888	0.00142866	0.0156761	C7_active
182	chr8	11842524	11869448	ENSG00000164733	CTSB	1508	6.40432	-0.301181	0.0943855	-3.19096	0.001418	0.015576	C7_active
183	chr19	17555594	17583162	ENSG00000130309	COLGALT1	79709	6.78642	-0.300683	0.0976796	-3.07826	0.00208212	0.0212908	C7_active
184	chr16	1493344	1510457	ENSG00000100726	TELO2	9894	4.77704	-0.300493	0.107332	-2.79965	0.00511575	0.0439041	C7_active
185	chr7	99374249	99394801	ENSG00000130429	ARPC1B	10095	4.24169	-0.298404	0.113016	-2.64036	0.00828175	0.0638537	C7_active
186	chr19	19865886	19894674	ENSG00000256771	ZNF253	56242	5.25088	-0.297694	0.0946865	-3.144	0.00166657	0.0178519	C7_active
187	chr22	17592136	17628818	ENSG00000131100	ATP6V1E1	529	8.41787	-0.296312	0.0870816	-3.40269	0.00066725	0.00825785	C7_active
188	chr1	10398592	10420144	ENSG00000142657	PGD	5226	5.46661	-0.295676	0.10264	-2.8807	0.00396796	0.0363932	C7_active
189	chr19	58126252	58155110	ENSG00000181894	ZNF329	79673	5.97354	-0.294366	0.0888892	-3.31161	0.00092761	0.0108822	C7_active
190	chr11	65961689	65979828	ENSG00000175467	SART1	9092	5.17334	-0.294337	0.104903	-2.80579	0.00501927	0.04336	C7_active
191	chr19	50311937	50333515	ENSG00000131398	KCNC3	3748	6.02575	-0.29413	0.102556	-2.868	0.0041307	0.0374569	C7_active
192	chr1	1253909	1273885	ENSG00000160087	UBE2J2	118424	4.47618	-0.292847	0.1169	-2.50512	0.0122411	0.0849821	C7_active
193	chr19	56087366	56121280	ENSG00000142409	ZNF787	126208	9.51991	-0.29226	0.0808304	-3.61572	0.00029952	0.00413643	C7_active
194	chr19	19119169	19138513	ENSG00000064545	TMEM161A	54929	4.6954	-0.290931	0.108927	-2.67088	0.00756535	0.0598299	C7_active
195	chr19	19900913	19935575	ENSG00000184635	ZNF93	81931	7.63871	-0.290788	0.0808901	-3.59486	0.00032457	0.00443145	C7_active
196	chr7	5431335	5513798	ENSG00000155034	FBXL18	80028	21.4439	-0.290498	0.0515465	-5.63564	1.74e-08	3.74e-07	C7_active
197	chr19	48485271	48513189	ENSG00000142235	LMTK3	114783	6.53034	-0.290116	0.0882433	-3.28769	0.00101015	0.0116888	C7_active
198	chr19	925781	975934	ENSG00000116017	ARID3A	1820	11.4195	-0.289355	0.0777936	-3.71952	0.0001996	0.00285784	C7_active
199	chr17	39980797	39997960	ENSG00000108344	PSMD3	5709	5.54358	-0.288886	0.100155	-2.8844	0.00392162	0.036022	C7_active
200	chr1	228393673	228406840	ENSG00000154370	TRIM11	81559	4.13565	-0.288151	0.117841	-2.44525	0.0144751	0.0968007	C7_active
201	chr11	46332905	46380554	ENSG00000149091	DGKZ	8525	14.353	-0.286279	0.0682072	-4.1972	2.7e-05	0.00045358	C7_active
202	chr19	11131520	11155808	ENSG00000161888	SPC24	147841	5.02101	-0.285361	0.103781	-2.74963	0.00596626	0.0495838	C7_active
203	chr7	1838586	1849931	ENSG00000176349	AC110781.3	NaN	4.53061	-0.285327	0.111288	-2.56387	0.0103513	0.0754904	C7_active
204	chr19	54923509	54966312	ENSG00000167634	NLRP7	199713	11.3147	-0.284127	0.0699835	-4.05991	4.91e-05	0.00078645	C7_active
205	chr1	224175756	224193441	ENSG00000143753	DEGS1	8560	3.715	-0.283942	0.116653	-2.43408	0.0149299	0.0986973	C7_active
206	chr16	89171767	89195492	ENSG00000129910	CDH15	1013	6.58424	-0.283924	0.0957825	-2.96426	0.00303412	0.0291835	C7_active
207	chr17	78110458	78132407	ENSG00000141524	TMC6	11322	7.13402	-0.283347	0.0889343	-3.18603	0.00144239	0.0158027	C7_active
208	chr2	156324432	156342348	ENSG00000153234	NR4A2	4929	4.33554	-0.282997	0.106789	-2.65005	0.00804788	0.0625185	C7_active
209	chr1	2184461	2212720	ENSG00000162585	C1orf86	199990	7.68596	-0.282992	0.0909163	-3.11267	0.00185404	0.0193848	C7_active
210	chr5	132996985	133026604	ENSG00000155329	ZCCHC10	54819	6.12943	-0.282118	0.0929529	-3.03506	0.00240487	0.0239954	C7_active
211	chr6	30626842	30646823	ENSG00000137343	ATAT1	79969	5.20883	-0.28192	0.0986787	-2.85695	0.00427737	0.0385203	C7_active
212	chr18	57600656	57622213	ENSG00000134440	NARS	4677	4.48433	-0.280643	0.10986	-2.55456	0.0106324	0.0770726	C7_active
213	chr7	3140234	3174654	ENSG00000217455	AC091801.1	NaN	10.5287	-0.279564	0.0733063	-3.81364	0.00013694	0.00203122	C7_active
214	chr19	1040101	1065572	ENSG00000064687	ABCA7	10347	5.87177	-0.279476	0.101036	-2.76609	0.0056732	0.0476946	C7_active
215	chr19	40778216	40796944	ENSG00000167578	RAB4B	53916	5.16057	-0.279468	0.101111	-2.76397	0.00571028	0.0479398	C7_active
216	chr19	45710629	45730904	ENSG00000177051	FBXO46	23403	4.44722	-0.279025	0.114685	-2.43296	0.0149759	0.0987678	C7_active
217	chr18	12407896	12432238	ENSG00000141391	SLMO1	10650	6.20207	-0.278067	0.0971501	-2.86224	0.00420661	0.0380018	C7_active
218	chr19	7476875	7497449	ENSG00000104883	PEX11G	92960	5.7021	-0.2769	0.0990733	-2.7949	0.00519165	0.0444233	C7_active
219	chr22	49994513	50012659	ENSG00000188263	IL17REL	400935	5.33982	-0.276306	0.102398	-2.69835	0.00696841	0.0559464	C7_active
220	chr14	34515929	34539711	ENSG00000129518	EAPP	55837	5.07847	-0.276274	0.104086	-2.65428	0.00794779	0.0620418	C7_active
221	chr16	70661204	70686066	ENSG00000132613	MTSS1L	92154	5.44733	-0.27621	0.0977987	-2.82428	0.00473877	0.0416099	C7_active
222	chr9	128787204	128810432	ENSG00000107021	TBC1D13	54662	7.34057	-0.275853	0.0886996	-3.10997	0.00187106	0.0195344	C7_active
223	chr16	69706996	69726951	ENSG00000181019	NQO1	1728	4.22685	-0.275643	0.112386	-2.45265	0.014181	0.0951867	C7_active
224	chr19	16067021	16103005	ENSG00000167460	TPM4	7171	6.90073	-0.275562	0.0919609	-2.99651	0.0027309	0.0266401	C7_active
225	chr19	19785839	19821751	ENSG00000081665	ZNF506	440515	8.09479	-0.275243	0.0815174	-3.3765	0.00073415	0.00889236	C7_active
226	chr2	190880827	190965552	ENSG00000115419	GLS	2744	15.0587	-0.27502	0.064427	-4.26871	1.97e-05	0.00033867	C7_active
227	chr1	15572353	15585110	ENSG00000116771	AGMAT	79814	4.01912	-0.274581	0.10499	-2.61531	0.00891455	0.067399	C7_active
228	chr22	24219654	24245142	ENSG00000099998	GGT5	2687	6.8844	-0.274369	0.0849677	-3.2291	0.0012418	0.0139333	C7_active
229	chr19	2328615	2354806	ENSG00000005206	SPPL2B	56928	6.98211	-0.274343	0.10267	-2.67209	0.00753801	0.0596832	C7_active
230	chr19	2389771	2426239	ENSG00000178297	TMPRSS9	360200	8.68054	-0.273012	0.0764855	-3.56947	0.00035771	0.00483812	C7_active
231	chr19	4153601	4173054	ENSG00000060566	CREB3L3	84699	5.74131	-0.272676	0.0972512	-2.80383	0.00504998	0.0435062	C7_active
232	chr19	3185563	3209575	ENSG00000125912	NCLN	56926	6.87274	-0.27181	0.0935111	-2.90671	0.00365248	0.0341514	C7_active
233	chr22	43110748	43129712	ENSG00000100290	BIK	638	6.29283	-0.271302	0.0959714	-2.82691	0.00469999	0.0413666	C7_active
234	chr1	3778558	3796504	ENSG00000130764	LRRC47	57470	6.1241	-0.269213	0.0935321	-2.87829	0.00399835	0.0365557	C7_active
235	chr1	25800176	25818224	ENSG00000162430	SEPN1	57190	6.00241	-0.26851	0.0962733	-2.78904	0.00528647	0.0450475	C7_active
236	chr12	6946468	6961316	ENSG00000111679	PTPN6	5777	5.08544	-0.268231	0.105794	-2.5354	0.0112318	0.0799671	C7_active
237	chr7	73536356	73558002	ENSG00000106635	BCL7B	9275	4.89828	-0.267979	0.103662	-2.58511	0.00973475	0.0721582	C7_active
238	chr22	20979462	20999038	ENSG00000099949	LZTR1	8216	6.77935	-0.267975	0.0890127	-3.01053	0.00260794	0.0256489	C7_active
239	chr16	2177180	2196525	ENSG00000167971	CASKIN1	57524	5.65596	-0.2661	0.104667	-2.54235	0.0110109	0.0788259	C7_active
240	chr16	4882507	4960741	ENSG00000118898	PPL	5493	22.4104	-0.264934	0.0580048	-4.56746	4.94e-06	8.99e-05	C7_active
241	chr19	12699194	12724011	ENSG00000105576	TNPO2	30000	5.74959	-0.264626	0.0982811	-2.69254	0.00709107	0.0567364	C7_active
242	chr19	708939	748329	ENSG00000099864	PALM	5064	10.6383	-0.264162	0.0767694	-3.44098	0.00057961	0.00733703	C7_active
243	chr17	1650629	1684882	ENSG00000174231	PRPF8	10594	9.30011	-0.262965	0.0744123	-3.53389	0.00040949	0.00543146	C7_active
244	chr22	36281281	36388018	ENSG00000100345	MYH9	4627	19.938	-0.261777	0.0574888	-4.55353	5.28e-06	9.59e-05	C7_active
245	chrX	153907367	153934999	ENSG00000089820	ARHGAP4	393	8.48526	-0.261044	0.0824919	-3.16448	0.00155362	0.0168422	C7_active
246	chr17	74466416	74484796	ENSG00000167851	CD300A	11314	6.91916	-0.261015	0.0907826	-2.87517	0.00403814	0.0368493	C7_active
247	chr22	41245611	41286251	ENSG00000100401	RANGAP1	5905	10.0751	-0.261005	0.0795657	-3.28037	0.00103672	0.0119198	C7_active
248	chr1	151540305	151583583	ENSG00000143367	TUFT1	7286	10.3773	-0.260975	0.0754176	-3.4604	0.00053937	0.00688812	C7_active
249	chr1	20588948	20618908	ENSG00000158825	CDA	978	8.32552	-0.260584	0.0772954	-3.37128	0.0007482	0.00900463	C7_active
250	chr8	143915147	143976734	ENSG00000178209	PLEC	5339	12.5427	-0.260292	0.0701618	-3.70989	0.00020735	0.00294834	C7_active
251	chr11	842808	867116	ENSG00000214063	TSPAN4	7106	5.93849	-0.260289	0.105547	-2.46608	0.01366	0.0928329	C7_active
252	chr15	89316305	89334861	ENSG00000140521	POLG	5428	5.7779	-0.260106	0.0958189	-2.71456	0.00663635	0.0541193	C7_active
253	chr19	3777970	3802129	ENSG00000007264	MATK	4145	6.81633	-0.259998	0.0878882	-2.95828	0.00309359	0.0296571	C7_active
254	chr17	81035122	81117432	ENSG00000175866	BAIAP2	10458	22.937	-0.259432	0.0580168	-4.47167	7.76e-06	0.00013849	C7_active
255	chr1	9292880	9369532	ENSG00000171621	SPSB1	80176	20.7558	-0.258856	0.058174	-4.44969	8.6e-06	0.00015269	C7_active
256	chr7	99472841	99503650	ENSG00000198556	ZNF789	285989	7.73654	-0.258467	0.087432	-2.95621	0.00311446	0.0298169	C7_active
257	chr9	127505339	127578989	ENSG00000136830	FAM129B	64855	17.0406	-0.258355	0.0660501	-3.9115	9.17e-05	0.00139651	C7_active
258	chr16	2682475	2709030	ENSG00000167977	KCTD5	54442	6.61834	-0.257519	0.0966117	-2.66551	0.00768728	0.0604995	C7_active
259	chr19	18153158	18178117	ENSG00000268173	PIK3R2	NaN	6.16577	-0.25627	0.0971275	-2.63849	0.00832766	0.0641031	C7_active
260	chr20	833715	857463	ENSG00000125898	FAM110A	83541	6.92299	-0.255769	0.0884441	-2.89187	0.00382953	0.0355032	C7_active
261	chr9	128882112	128918039	ENSG00000136802	LRRC8A	56262	9.34722	-0.255089	0.0785459	-3.24764	0.00116368	0.0131489	C7_active
262	chr5	1317744	1345099	ENSG00000049656	CLPTM1L	81037	8.36507	-0.254839	0.087162	-2.92373	0.00345859	0.0325922	C7_active
263	chr12	104215779	104350305	ENSG00000198431	TXNRD1	7296	26.1784	-0.254672	0.0455416	-5.59208	2.24e-08	4.79e-07	C7_active
264	chr19	45349837	45370918	ENSG00000104884	ERCC2	2068	5.77141	-0.253118	0.0988778	-2.55991	0.01047	0.0760867	C7_active
265	chr19	12014732	12035741	ENSG00000197647	ZNF433	163059	4.66681	-0.251942	0.102852	-2.44956	0.0143031	0.0959174	C7_active
266	chr7	497258	520296	ENSG00000197461	PDGFA	5154	6.09506	-0.250848	0.101116	-2.4808	0.0131088	0.0898302	C7_active
267	chr19	49591643	49626439	ENSG00000126464	PRR12	57479	8.527	-0.250677	0.0824955	-3.03868	0.00237617	0.0237749	C7_active
268	chr17	74326210	74355820	ENSG00000196169	KIF19	124602	11.0294	-0.250482	0.0752006	-3.33085	0.00086581	0.0102582	C7_active
269	chr19	47713343	47743134	ENSG00000024422	EHD2	30846	5.53763	-0.249376	0.0914348	-2.72737	0.0063842	0.0523889	C7_active
270	chr16	85611409	85676204	ENSG00000131149	GSE1	23199	19.7444	-0.249344	0.0552983	-4.50907	6.51e-06	0.00011735	C7_active
271	chr11	61792980	61867354	ENSG00000134824	FADS2	9415	21.5071	-0.248985	0.056877	-4.37761	1.2e-05	0.00020944	C7_active
272	chr9	128068201	128109245	ENSG00000148339	SLC25A25	114789	9.48537	-0.24864	0.0709309	-3.50538	0.00045595	0.00596541	C7_active
273	chr8	27596917	27615031	ENSG00000120885	CLU	1191	5.14743	-0.248541	0.099538	-2.49694	0.0125269	0.0865003	C7_active
274	chr11	118893875	118925608	ENSG00000186174	BCL9L	283149	7.71063	-0.24817	0.087035	-2.85138	0.00435297	0.0390306	C7_active
275	chr10	44370165	44386493	ENSG00000107562	CXCL12	6387	5.46827	-0.248094	0.098792	-2.51128	0.0120295	0.0839961	C7_active
276	chr15	74409289	74434467	ENSG00000138623	SEMA7A	8482	6.03503	-0.247743	0.092787	-2.67002	0.00758468	0.059921	C7_active
277	chr16	1363205	1414751	ENSG00000059145	UNKL	64718	13.4706	-0.247482	0.0658468	-3.75844	0.00017097	0.0024925	C7_active
278	chr19	1815246	1848463	ENSG00000079313	REXO1	57455	8.49721	-0.247359	0.0858817	-2.88023	0.00397381	0.0364237	C7_active
279	chr14	105140981	105168824	ENSG00000184916	JAG2	3714	9.2471	-0.246994	0.0789777	-3.12739	0.00176367	0.0187112	C7_active
280	chr11	1012821	1036706	ENSG00000184956	MUC6	4588	11.5509	-0.245698	0.0806073	-3.04808	0.00230305	0.023172	C7_active
281	chr16	89947925	89968060	ENSG00000140995	DEF8	54849	6.31371	-0.243617	0.096591	-2.52215	0.0116641	0.082183	C7_active
282	chr17	81976807	82017406	ENSG00000169696	ASPSCR1	79058	10.5885	-0.242323	0.0767612	-3.15684	0.0015949	0.017212	C7_active
283	chr19	47019820	47045775	ENSG00000130751	NPAS1	4861	6.59593	-0.241871	0.090362	-2.67669	0.00743527	0.0590622	C7_active
284	chr19	8413270	8439017	ENSG00000099785	37316	51257	6.12561	-0.241558	0.0977217	-2.4719	0.0134398	0.0917492	C7_active
285	chr19	52555822	52587174	ENSG00000167562	ZNF701	55762	7.39978	-0.239679	0.0853911	-2.80684	0.00500295	0.0432662	C7_active
286	chr19	1941149	1981338	ENSG00000133275	CSNK1G2	1455	10.0175	-0.239628	0.0845933	-2.83271	0.00461554	0.0407763	C7_active
287	chr9	114611206	114646422	ENSG00000157693	C9orf91	203197	11.0519	-0.238467	0.0690068	-3.4557	0.00054886	0.00699692	C7_active
288	chr5	95885098	95962071	ENSG00000118985	ELL2	22936	14.6335	-0.237645	0.0632611	-3.75658	0.00017225	0.00250435	C7_active
289	chrX	24149173	24216255	ENSG00000005889	ZFX	7543	13.6344	-0.237619	0.0624285	-3.80626	0.00014108	0.00208203	C7_active
290	chr4	1211448	1249953	ENSG00000159692	CTBP1	1487	10.9018	-0.23747	0.0751972	-3.15796	0.00158875	0.0171713	C7_active
291	chr1	15756607	15786594	ENSG00000162458	FBLIM1	54751	7.67302	-0.23692	0.086746	-2.73119	0.00631056	0.0519028	C7_active
292	chr17	78870910	78903217	ENSG00000178404	DDC8	100653515	8.19756	-0.236782	0.0847841	-2.79276	0.00522608	0.0446648	C7_active
293	chr20	53567065	53609907	ENSG00000171940	ZNF217	7764	8.59876	-0.236561	0.08371	-2.82596	0.00471394	0.0414424	C7_active
294	chr12	56162983	56189567	ENSG00000139613	SMARCC2	6601	7.39482	-0.236165	0.0847524	-2.78653	0.00532763	0.0452815	C7_active
295	chr7	6409126	6484190	ENSG00000164535	DAGLB	221955	16.5699	-0.236063	0.0580453	-4.06687	4.76e-05	0.00076675	C7_active
296	chr19	17871973	17895174	ENSG00000105641	SLC5A5	6528	6.36203	-0.235389	0.0912654	-2.57917	0.00990373	0.072853	C7_active
297	chr22	37848868	37889407	ENSG00000100129	EIF3L	51386	8.63919	-0.23511	0.0822653	-2.85795	0.00426388	0.0384469	C7_active
298	chr18	11882622	11909223	ENSG00000154889	MPPE1	65258	6.4385	-0.235109	0.0881193	-2.66808	0.00762865	0.0601782	C7_active
299	chrX	1336616	1382689	ENSG00000185291	IL3RA	3563	9.20615	-0.23457	0.0861129	-2.72399	0.00644989	0.0528679	C7_active
300	chr12	131828393	131851783	ENSG00000198598	MMP17	4326	6.96916	-0.234357	0.0874184	-2.68086	0.00734327	0.0584946	C7_active
301	chr9	128832942	128882494	ENSG00000171097	CCBL1	883	12.8355	-0.233393	0.0703637	-3.31696	0.00091003	0.0106934	C7_active
302	chr7	73799542	73832693	ENSG00000189143	CLDN4	1364	8.71607	-0.233164	0.0771954	-3.02043	0.00252414	0.0249781	C7_active
303	chr19	12577961	12640098	ENSG00000188033	ZNF490	57474	12.4143	-0.23314	0.0688255	-3.38741	0.00070556	0.00865772	C7_active
304	chr19	54953130	55001142	ENSG00000022556	NLRP2	55655	12.9677	-0.232624	0.0657015	-3.54062	0.0003992	0.0053145	C7_active
305	chr1	6181269	6209389	ENSG00000116251	RPL22	6146	5.95976	-0.232618	0.0958636	-2.42655	0.0152432	0.0996722	C7_active
306	chr7	73593194	73624543	ENSG00000009950	MLXIPL	51085	8.6266	-0.232544	0.0885535	-2.62603	0.00863863	0.0657612	C7_active
307	chr16	66720893	66751798	ENSG00000135720	DYNC1LI2	1783	7.36606	-0.232438	0.0824784	-2.81817	0.00482982	0.0422038	C7_active
308	chr7	5527151	5563784	ENSG00000075624	ACTB	60	8.2667	-0.232216	0.0833389	-2.7864	0.00532963	0.0452815	C7_active
309	chr8	30678061	30727926	ENSG00000104687	GSR	2936	10.9522	-0.232197	0.0698231	-3.32551	0.00088258	0.0104303	C7_active
310	chr19	45407333	45478828	ENSG00000012061	ERCC1	2067	14.921	-0.231687	0.0620251	-3.73538	0.00018743	0.00269971	C7_active
311	chr19	1107636	1174283	ENSG00000064932	SBNO2	22904	15.8115	-0.231626	0.0685663	-3.37813	0.00072981	0.00885724	C7_active
312	chr16	1795620	1827194	ENSG00000063854	HAGH	3029	8.45798	-0.231253	0.0888741	-2.60203	0.00926732	0.0694471	C7_active
313	chr15	74843730	74873365	ENSG00000140497	SCAMP2	10066	8.64667	-0.231253	0.084089	-2.75009	0.00595783	0.0495672	C7_active
314	chr17	38869859	38921770	ENSG00000002834	LASP1	3927	12.7707	-0.230926	0.0683254	-3.3798	0.00072538	0.0088225	C7_active
315	chr1	46394265	46413848	ENSG00000117480	FAAH	2166	6.70627	-0.229951	0.0931311	-2.46911	0.0135449	0.0922484	C7_active
316	chr17	17246820	17281293	ENSG00000141030	COPS3	8533	7.88421	-0.22989	0.0808963	-2.84179	0.00448614	0.0399056	C7_active
317	chr11	57299638	57324952	ENSG00000149115	TNKS1BP1	85456	6.62251	-0.229232	0.093162	-2.46058	0.0138713	0.0937925	C7_active
318	chr19	12017888	12052967	ENSG00000257355	CTD-2006C1.10	NaN	8.10141	-0.229213	0.0813058	-2.81915	0.00481513	0.042101	C7_active
319	chr4	8846076	8871817	ENSG00000215612	HMX1	3166	8.42661	-0.229105	0.0821642	-2.78838	0.00529719	0.0450856	C7_active
320	chr17	78852977	78925387	ENSG00000035862	TIMP2	7077	17.3071	-0.228966	0.0622273	-3.6795	0.00023369	0.00330003	C7_active
321	chr18	48919853	48950711	ENSG00000101665	SMAD7	4092	6.69061	-0.227607	0.0859866	-2.64701	0.00812064	0.0628729	C7_active
322	chr16	2275881	2340746	ENSG00000167972	ABCA3	21	19.1526	-0.227474	0.0559456	-4.06599	4.78e-05	0.0007688	C7_active
323	chr7	1470277	1504367	ENSG00000164880	INTS1	26173	10.2353	-0.227217	0.0813389	-2.79346	0.00521472	0.0445942	C7_active
324	chr9	136206333	136245841	ENSG00000165661	QSOX2	169714	12.9748	-0.227208	0.0660818	-3.43828	0.00058542	0.00739758	C7_active
325	chr9	127940579	127980513	ENSG00000167106	FAM102A	399665	11.1709	-0.225937	0.0702902	-3.21435	0.0013074	0.014565	C7_active
326	chr16	70454421	70480274	ENSG00000157353	FUK	197258	8.37446	-0.225524	0.0790305	-2.85363	0.00432233	0.0388283	C7_active
327	chr3	126342635	126357442	ENSG00000163884	KLF15	28999	5.8445	-0.224546	0.0925506	-2.4262	0.015258	0.0997232	C7_active
328	chr19	17351448	17377350	ENSG00000130300	PLVAP	83483	6.861	-0.224084	0.0897546	-2.49663	0.0125378	0.0865346	C7_active
329	chr22	47461299	47487111	ENSG00000218357	LL22NC03-75H12.2	101927722	6.46666	-0.224056	0.0858098	-2.61107	0.00902582	0.0680008	C7_active
330	chr12	109573255	109598117	ENSG00000110921	MVK	4598	8.77127	-0.224049	0.0780084	-2.87211	0.00407738	0.0370667	C7_active
331	chr19	3708109	3750813	ENSG00000105289	TJP3	27134	11.7633	-0.224017	0.0735634	-3.04522	0.00232507	0.0233484	C7_active
332	chr11	118606440	118658038	ENSG00000019144	PHLDB1	23187	14.4846	-0.223285	0.0638789	-3.49544	0.00047328	0.00615303	C7_active
333	chr11	62559603	62591531	ENSG00000255508	MIR3654	NaN	7.55341	-0.222898	0.0885112	-2.51831	0.011792	0.0828544	C7_active
334	chr19	3359563	3469217	ENSG00000141905	NFIC	4782	23.5851	-0.222794	0.0569241	-3.91388	9.08e-05	0.00138426	C7_active
335	chrX	41447434	41475710	ENSG00000188937	NYX	60506	7.31611	-0.222384	0.085649	-2.59646	0.00941891	0.0703011	C7_active
336	chr19	40778242	40808198	ENSG00000171570	RAB4B-EGLN2	NaN	8.28667	-0.222116	0.0793963	-2.79756	0.00514905	0.0440849	C7_active
337	chr9	128702523	128720918	ENSG00000160447	PKN3	29941	5.74927	-0.222036	0.0912282	-2.43386	0.0149389	0.0987117	C7_active
338	chr1	16124337	16156087	ENSG00000142627	EPHA2	1969	7.12348	-0.221512	0.0855443	-2.58944	0.00961324	0.0714084	C7_active
339	chr17	48607227	48633572	ENSG00000260027	HOXB7	3217	7.61304	-0.219796	0.0815926	-2.69382	0.0070639	0.0566763	C7_active
340	chr19	40691529	40718207	ENSG00000123815	ADCK4	79934	8.36672	-0.219339	0.0794279	-2.76149	0.00575384	0.0482248	C7_active
341	chr9	128411751	128437351	ENSG00000167123	CERCAM	51148	7.63472	-0.219119	0.0813714	-2.69283	0.00708481	0.0567178	C7_active
342	chr9	136006537	136095285	ENSG00000148411	NACC2	138151	22.8482	-0.218875	0.0543088	-4.03019	5.57e-05	0.00088594	C7_active
343	chr19	53124072	53159075	ENSG00000197937	ZNF347	84671	8.40996	-0.218807	0.075357	-2.9036	0.00368895	0.0344031	C7_active
344	chr1	6521347	6554535	ENSG00000162408	NOL9	79707	8.09	-0.218672	0.0867046	-2.52203	0.011668	0.082183	C7_active
345	chr11	1389899	1462689	ENSG00000174672	BRSK2	9024	22.5298	-0.21846	0.0548764	-3.98095	6.86e-05	0.00106876	C7_active
346	chr19	1985438	2034881	ENSG00000133243	BTBD2	55643	10.7224	-0.217827	0.075005	-2.90416	0.00368234	0.0343638	C7_active
347	chr12	51186936	51217693	ENSG00000184271	POU6F1	5463	9.55259	-0.215669	0.0766348	-2.81424	0.00488921	0.0425423	C7_active
348	chr19	38647649	38731583	ENSG00000130402	ACTN4	81	17.3645	-0.214957	0.0644437	-3.33558	0.00085122	0.0101095	C7_active
349	chr19	45039040	45070956	ENSG00000104859	CLASRP	11129	8.84792	-0.214521	0.0831552	-2.57977	0.00988663	0.0727644	C7_active
350	chr7	4905989	4959213	ENSG00000136297	MMD2	221938	15.1336	-0.212607	0.0603665	-3.52194	0.0004284	0.00565113	C7_active
351	chr19	3630183	3700479	ENSG00000186111	PIP5K1C	23396	20.3304	-0.212395	0.0565952	-3.75288	0.00017482	0.00253573	C7_active
352	chr2	240586716	240617705	ENSG00000142330	CAPN10	11132	11.0748	-0.212266	0.0696189	-3.04898	0.00229621	0.0231193	C7_active
353	chr5	150113837	150155872	ENSG00000113721	PDGFRB	5159	13.0355	-0.211959	0.0672224	-3.1531	0.00161544	0.0173557	C7_active
354	chr16	425619	523011	ENSG00000090565	RAB11FIP3	9727	27.4571	-0.211584	0.0558667	-3.78731	0.00015229	0.0022314	C7_active
355	chr4	138164097	138242349	ENSG00000151012	SLC7A11	23657	15.9816	-0.210875	0.0548806	-3.84243	0.00012182	0.00182017	C7_active
356	chr19	49976467	50025946	ENSG00000105053	VRK3	51231	14.7811	-0.210423	0.0620163	-3.39303	0.00069124	0.00851819	C7_active
357	chr19	3804024	3869032	ENSG00000105278	ZFR2	23217	19.2414	-0.210353	0.058852	-3.57427	0.00035121	0.00476366	C7_active
358	chr20	32358344	32439319	ENSG00000171456	ASXL1	171023	16.1885	-0.210333	0.0579566	-3.62915	0.00028435	0.00395349	C7_active
359	chr11	62856102	62888875	ENSG00000168003	SLC3A2	6520	6.92018	-0.210294	0.0859468	-2.4468	0.0144133	0.0964765	C7_active
360	chr19	39083913	39111493	ENSG00000183760	PAPL	390928	7.60831	-0.210055	0.08459	-2.48322	0.0130202	0.0892652	C7_active
361	chr1	2228695	2310119	ENSG00000157933	SKI	6497	20.6848	-0.209386	0.0573443	-3.65138	0.00026083	0.00365824	C7_active
362	chr5	1456480	1523977	ENSG00000153395	LPCAT1	79888	19.3296	-0.209193	0.0609188	-3.43396	0.00059484	0.00749028	C7_active
363	chr16	1153241	1221771	ENSG00000196557	CACNA1H	8912	22.0569	-0.208997	0.0558777	-3.74025	0.00018384	0.00265056	C7_active
364	chr19	4675224	4724673	ENSG00000142002	DPP9	91039	11.4097	-0.20893	0.0756676	-2.76116	0.00575968	0.0482248	C7_active
365	chr9	111549722	111599855	ENSG00000106853	PTGR1	22949	12.9649	-0.208128	0.0670775	-3.1028	0.00191697	0.0199559	C7_active
366	chr18	11981025	12030883	ENSG00000141401	IMPA2	3613	14.6797	-0.208046	0.0616708	-3.3735	0.0007422	0.00895479	C7_active
367	chr22	30576625	30607083	ENSG00000100029	PES1	23481	8.90617	-0.204953	0.0794202	-2.58061	0.0098625	0.0727353	C7_active
368	chr22	41301522	41360147	ENSG00000100403	ZC3H7B	23264	16.3279	-0.204774	0.0577661	-3.54489	0.00039278	0.00524363	C7_active
369	chr19	18636965	18671714	ENSG00000167487	KLHL26	55295	10.5751	-0.203438	0.0802959	-2.53361	0.0112896	0.0802628	C7_active
370	chr22	19783224	19854939	ENSG00000185838	GNB1L	54584	22.8714	-0.203021	0.0497638	-4.0797	4.51e-05	0.00072971	C7_active
371	chr11	46277661	46321422	ENSG00000157613	CREB3L1	90993	10.8942	-0.202926	0.075649	-2.68246	0.00730825	0.0582478	C7_active
372	chr19	2100988	2164465	ENSG00000065000	AP3D1	8943	16.0186	-0.202621	0.0650385	-3.1154	0.00183696	0.019276	C7_active
373	chr22	37367960	37427470	ENSG00000166897	ELFN2	114794	20.4612	-0.20171	0.0536962	-3.7565	0.00017231	0.00250435	C7_active
374	chr16	75228187	75268053	ENSG00000050820	BCAR1	9564	8.9848	-0.20169	0.0826964	-2.43892	0.0147311	0.0976969	C7_active
375	chr7	99325898	99388164	ENSG00000241685	ARPC1A	10552	13.8309	-0.200428	0.0610289	-3.28415	0.0010229	0.0117985	C7_active
376	chr22	31618491	31662432	ENSG00000241878	PISD	23761	11.2405	-0.199846	0.0746315	-2.67776	0.00741153	0.0589082	C7_active
377	chr19	58479512	58512413	ENSG00000083807	SLC27A5	10998	9.55898	-0.199159	0.0761093	-2.61675	0.00887709	0.0672376	C7_active
378	chr16	67562407	67639183	ENSG00000102974	CTCF	10664	16.9879	-0.199025	0.0589546	-3.3759	0.00073575	0.00889236	C7_active
379	chr19	2997638	3047635	ENSG00000065717	TLE2	7089	14.2392	-0.19867	0.0603924	-3.28966	0.0010031	0.0116446	C7_active
380	chr1	45694324	45750650	ENSG00000197429	IPP	3652	10.8448	-0.198357	0.0777195	-2.55221	0.0107041	0.0773103	C7_active
381	chr20	57495966	57525652	ENSG00000124092	CTCFL	140690	8.72762	-0.198179	0.0783583	-2.52914	0.0114344	0.0809331	C7_active
382	chr5	139526431	139628433	ENSG00000131508	UBE2D2	7322	21.161	-0.197601	0.0499636	-3.95489	7.66e-05	0.001182	C7_active
383	chr1	11934205	11975538	ENSG00000083444	PLOD1	5351	12.243	-0.196648	0.0700211	-2.80841	0.0049786	0.043112	C7_active
384	chr22	43039644	43089428	ENSG00000100271	TTLL1	25809	14.766	-0.196623	0.0566917	-3.46828	0.00052379	0.00672488	C7_active
385	chr22	48489460	48850912	ENSG00000219438	FAM19A5	25817	112.687	-0.19565	0.0337464	-5.79766	6.72e-09	1.46e-07	C7_active
386	chr4	3244369	3271738	ENSG00000188981	MSANTD1	345222	9.31451	-0.195581	0.0799017	-2.44778	0.0143741	0.0962593	C7_active
387	chr11	125591712	125625215	ENSG00000134910	STT3A	3703	8.31068	-0.195326	0.0789935	-2.47268	0.0134104	0.0915922	C7_active
388	chr19	41966582	41997497	ENSG00000105409	ATP1A3	478	9.92591	-0.194868	0.0801041	-2.43268	0.0149874	0.0987678	C7_active
389	chr16	70289663	70335283	ENSG00000157349	DDX19B	11269	9.87498	-0.194707	0.0766292	-2.5409	0.0110566	0.0790356	C7_active
390	chr15	41332694	41381050	ENSG00000137804	NUSAP1	51203	10.5628	-0.194697	0.0680168	-2.86248	0.00420338	0.0379965	C7_active
391	chr3	15070073	15099163	ENSG00000131381	ZFYVE20	64145	9.04925	-0.194684	0.075501	-2.57857	0.00992114	0.0729439	C7_active
392	chr16	643262	768865	ENSG00000102854	MSLN	10232	33.4491	-0.194575	0.0515361	-3.77551	0.00015968	0.00233261	C7_active
393	chr9	35490127	35561898	ENSG00000198853	RUSC2	9853	15.8729	-0.194516	0.0574517	-3.38574	0.00070986	0.00870308	C7_active
394	chr15	85759323	85795030	ENSG00000183655	KLHL25	64410	11.4807	-0.194013	0.0695757	-2.78851	0.00529512	0.0450856	C7_active
395	chr3	45082278	45146422	ENSG00000163814	CDCP1	64866	16.4284	-0.193971	0.0606151	-3.20005	0.00137403	0.015169	C7_active
396	chr14	104937244	104978357	ENSG00000185567	AHNAK2	113146	11.0101	-0.193479	0.0742159	-2.60697	0.00913472	0.0686248	C7_active
397	chr7	75842602	75888926	ENSG00000005486	RHBDD2	57414	12.3596	-0.192857	0.0667334	-2.88996	0.00385296	0.0356102	C7_active
398	chr16	1632259	1686715	ENSG00000261732	LA16c-431H6.6	NaN	17.1485	-0.192709	0.0613785	-3.13968	0.00169131	0.0180632	C7_active
399	chr5	176542511	176595974	ENSG00000074276	CDHR2	54825	17.3867	-0.192345	0.0575047	-3.34485	0.00082328	0.00981805	C7_active
400	chr7	74289475	74405943	ENSG00000106665	CLIP2	7461	29.1867	-0.192081	0.0468448	-4.10037	4.12e-05	0.00067126	C7_active
401	chr2	96760902	96811891	ENSG00000158158	CNNM4	26504	14.8377	-0.191392	0.0589261	-3.24801	0.00116216	0.0131489	C7_active
402	chr16	87881546	87936529	ENSG00000174990	CA5A	763	17.0403	-0.191321	0.0552059	-3.46559	0.00052907	0.00677452	C7_active
403	chr9	98198999	98255721	ENSG00000095383	TBC1D2	55357	15.4406	-0.190464	0.0633498	-3.00655	0.00264234	0.0259341	C7_active
404	chr12	52897187	52949954	ENSG00000170421	KRT8	3856	14.1034	-0.190068	0.060249	-3.15471	0.00160657	0.0172862	C7_active
405	chr1	46247688	46278473	ENSG00000085999	RAD54L	8438	10.5922	-0.188918	0.0695413	-2.71662	0.00659516	0.0538443	C7_active
406	chr16	84145287	84178767	ENSG00000154099	DNAAF1	123872	9.55281	-0.188442	0.0774751	-2.43229	0.0150036	0.0987773	C7_active
407	chr17	4498838	4539035	ENSG00000183018	SPNS2	124976	13.3384	-0.188252	0.0711224	-2.64687	0.00812402	0.0628729	C7_active
408	chr2	30231531	30323730	ENSG00000213626	LBH	81606	25.9421	-0.18809	0.0443935	-4.23688	2.27e-05	0.00038445	C7_active
409	chr15	64387748	64455303	ENSG00000103671	TRIP4	9325	14.3975	-0.186975	0.060265	-3.10255	0.00191859	0.0199583	C7_active
410	chr1	10032832	10181239	ENSG00000130939	UBE4B	10277	35.0618	-0.186749	0.0391058	-4.77548	1.79e-06	3.36e-05	C7_active
411	chr11	68312609	68449275	ENSG00000162337	LRP5	4041	41.9007	-0.186233	0.0432588	-4.30509	1.67e-05	0.00028856	C7_active
412	chr19	41397460	41431345	ENSG00000248098	BCKDHA	593	10.8654	-0.186044	0.0744359	-2.49938	0.012441	0.0859894	C7_active
413	chr7	2558972	2614734	ENSG00000106012	IQCE	23288	17.5953	-0.185165	0.0546338	-3.38921	0.00070095	0.00861231	C7_active
414	chr7	75416787	75486271	ENSG00000272391	POM121C	100101267	13.1594	-0.184852	0.0666375	-2.77399	0.00553732	0.0467664	C7_active
415	chr1	32108038	32176568	ENSG00000025800	KPNA6	23633	15.8123	-0.184616	0.0564902	-3.26812	0.00108265	0.0123788	C7_active
416	chr16	89818179	89871319	ENSG00000204991	SPIRE2	84501	14.7724	-0.183566	0.066761	-2.74961	0.0059667	0.0495838	C7_active
417	chrX	1268800	1310381	ENSG00000198223	CSF2RA	1438	11.6458	-0.183416	0.0744019	-2.46521	0.0136934	0.0929086	C7_active
418	chr16	70687439	70801161	ENSG00000103043	VAC14	55697	36.8129	-0.182756	0.0445673	-4.10068	4.12e-05	0.00067111	C7_active
419	chr7	74453790	74602604	ENSG00000006704	GTF2IRD1	9569	36.3877	-0.182481	0.0436205	-4.18338	2.87e-05	0.00048039	C7_active
420	chr20	63981135	64033100	ENSG00000101161	PRPF6	24148	15.3173	-0.181833	0.054934	-3.31002	0.0009329	0.0109265	C7_active
421	chr4	150078274	150257457	ENSG00000170390	DCLK2	166614	41.7631	-0.18069	0.0345087	-5.23608	1.64e-07	3.33e-06	C7_active
422	chr7	4682309	4771443	ENSG00000164916	FOXK1	221937	24.0129	-0.180552	0.0503905	-3.58305	0.0003396	0.00461921	C7_active
423	chr11	133908564	133956985	ENSG00000080854	IGSF9B	22997	17.8052	-0.179929	0.0551096	-3.26492	0.00109493	0.0124796	C7_active
424	chr12	132768909	132828858	ENSG00000090615	GOLGA3	2802	15.0171	-0.179824	0.0639577	-2.8116	0.00492956	0.0428159	C7_active
425	chr3	14402576	14489349	ENSG00000131389	SLC6A6	6533	26.3737	-0.179679	0.0465588	-3.85918	0.00011377	0.0017122	C7_active
426	chr17	15229777	15265326	ENSG00000109099	PMP22	5376	9.81828	-0.179425	0.0731201	-2.45384	0.014134	0.0949598	C7_active
427	chr20	62307955	62367312	ENSG00000130702	LAMA5	3911	17.5641	-0.17888	0.0630725	-2.8361	0.00456682	0.0404865	C7_active
428	chr12	54016931	54056030	ENSG00000198353	HOXC4	3221	12.1685	-0.178479	0.068817	-2.59354	0.00949945	0.0707088	C7_active
429	chr1	54849633	54887218	ENSG00000116133	DHCR24	1718	10.1133	-0.178114	0.0682602	-2.60933	0.00907191	0.0682666	C7_active
430	chr16	67438014	67481237	ENSG00000159720	ATP6V0D1	9114	15.26	-0.178026	0.0634957	-2.80375	0.00505128	0.0435062	C7_active
431	chr2	160272151	160493794	ENSG00000153250	RBMS1	5937	51.9131	-0.177698	0.0334566	-5.31129	1.09e-07	2.23e-06	C7_active
432	chr17	75441159	75500090	ENSG00000177728	KIAA0195	9772	18.8077	-0.177066	0.0571157	-3.10013	0.00193434	0.0200498	C7_active
433	chr4	6575175	6623362	ENSG00000013288	MAN2B2	23324	17.6188	-0.176896	0.0581774	-3.04064	0.00236078	0.0236537	C7_active
434	chr12	122774327	122827528	ENSG00000130783	CCDC62	84660	11.8173	-0.176281	0.0665656	-2.64822	0.0080916	0.0627567	C7_active
435	chr22	37686414	37726503	ENSG00000100101	RP1-37E16.12	NaN	11.4164	-0.176188	0.0703321	-2.50509	0.0122422	0.0849821	C7_active
436	chr19	50516892	50568045	ENSG00000131409	LRRC4B	94030	14.8196	-0.175849	0.0663947	-2.64853	0.00808423	0.0627567	C7_active
437	chr3	13816258	13880121	ENSG00000154764	WNT7A	7476	23.7068	-0.1753	0.0476913	-3.67571	0.00023719	0.00334288	C7_active
438	chr11	27654893	27722058	ENSG00000176697	BDNF	627	15.2669	-0.174724	0.0575986	-3.03347	0.00241758	0.0240889	C7_active
439	chr16	88570381	88631966	ENSG00000158545	ZC3H18	124245	19.1416	-0.174336	0.0589877	-2.95546	0.00312201	0.0298693	C7_active
440	chr16	3443611	3486963	ENSG00000122390	NAA60	79903	11.5719	-0.17423	0.0713052	-2.44344	0.014548	0.0971638	C7_active
441	chr19	8444767	8489114	ENSG00000099783	HNRNPM	4670	10.8761	-0.173033	0.0678853	-2.5489	0.0108062	0.07763	C7_active
442	chr14	74303069	74360008	ENSG00000133980	VRTN	55237	15.1685	-0.172781	0.0603098	-2.86489	0.00417148	0.0377791	C7_active
443	chr17	81117295	81166077	ENSG00000181409	AATK	9625	15.7275	-0.171734	0.0653875	-2.62641	0.0086292	0.0657241	C7_active
444	chr16	4556490	4600714	ENSG00000205832	C16orf96	342346	13.3553	-0.169373	0.0638752	-2.65162	0.00801071	0.0623615	C7_active
445	chr12	56521929	56596196	ENSG00000076067	RBMS2	5939	16.8932	-0.169362	0.0553583	-3.05938	0.00221798	0.0225403	C7_active
446	chr11	61752642	61788518	ENSG00000124920	MYRF	745	12.9209	-0.168206	0.0682105	-2.46598	0.0136639	0.0928329	C7_active
447	chr21	42974510	43033931	ENSG00000160199	PKNOX1	5316	15.8288	-0.168176	0.0560414	-3.00093	0.0026916	0.0263638	C7_active
448	chr7	151085831	151144436	ENSG00000133612	AGAP3	116988	16.6026	-0.167605	0.0649328	-2.5812	0.00984569	0.0727229	C7_active
449	chr20	63956702	64048758	ENSG00000196700	ZNF512B	57473	26.676	-0.167596	0.0496498	-3.37556	0.00073665	0.00889538	C7_active
450	chr5	154818491	154859252	ENSG00000170271	FAXDC2	10826	10.5935	-0.167495	0.0688774	-2.43179	0.0150245	0.0988699	C7_active
451	chr18	2847030	2915993	ENSG00000132205	EMILIN2	84034	21.9911	-0.167222	0.0512527	-3.26269	0.00110361	0.0125498	C7_active
452	chr22	19479459	19520612	ENSG00000093009	CDC45	8318	12.4211	-0.166493	0.0641636	-2.59481	0.00946424	0.0704831	C7_active
453	chr16	1706183	1770317	ENSG00000138834	MAPK8IP3	23162	17.3684	-0.16648	0.0658223	-2.52923	0.0114313	0.0809331	C7_active
454	chr19	12763003	12872740	ENSG00000095066	HOOK2	29911	26.8874	-0.166354	0.0470464	-3.53596	0.0004063	0.00539412	C7_active
455	chr7	816615	896435	ENSG00000164828	SUN1	23353	20.9487	-0.166273	0.051705	-3.21579	0.00130085	0.0145168	C7_active
456	chr2	42442017	42494097	ENSG00000171126	KCNG3	170850	12.7612	-0.165673	0.0659472	-2.51221	0.0119979	0.083933	C7_active
457	chr1	156525405	156572604	ENSG00000183856	IQGAP3	128239	15.601	-0.165486	0.0585938	-2.8243	0.00473845	0.0416099	C7_active
458	chr12	111452214	111599676	ENSG00000204842	ATXN2	6311	28.5115	-0.16545	0.0443064	-3.73422	0.0001883	0.00270949	C7_active
459	chr5	157085832	157142869	ENSG00000135077	HAVCR2	84868	15.0599	-0.165405	0.0621074	-2.66321	0.00773988	0.0607477	C7_active
460	chr12	50392383	50480004	ENSG00000161813	LARP4	113251	17.1637	-0.165209	0.0589639	-2.80187	0.00508069	0.0436923	C7_active
461	chr19	36054881	36105106	ENSG00000075702	WDR62	284403	14.6838	-0.164339	0.0617354	-2.66199	0.00776802	0.060868	C7_active
462	chr8	139730343	140458579	ENSG00000167632	TRAPPC9	83696	256.621	-0.164139	0.0192144	-8.54251	1.31e-17	3.7e-16	C7_active
463	chr12	79574979	79691097	ENSG00000177425	PAWR	5074	19.4912	-0.163618	0.04945	-3.30875	0.00093713	0.0109672	C7_active
464	chr19	52764195	52818004	ENSG00000189190	ZNF600	162966	14.1006	-0.163478	0.0634381	-2.57696	0.00996723	0.0731708	C7_active
465	chr19	23304991	23395560	ENSG00000167232	ZNF91	7644	21.7922	-0.163307	0.0497574	-3.28207	0.00103048	0.0118669	C7_active
466	chr22	20017014	20065926	ENSG00000183597	TANGO2	128989	16.2309	-0.16258	0.0626171	-2.59641	0.00942029	0.0703011	C7_active
467	chr16	46884378	46931297	ENSG00000166123	GPT2	84706	14.5481	-0.161807	0.0642954	-2.51662	0.0118488	0.0831319	C7_active
468	chr9	33817567	33920404	ENSG00000107341	UBE2R2	54926	19.2891	-0.161286	0.0511011	-3.15622	0.00159828	0.017228	C7_active
469	chr11	72754729	72794168	ENSG00000214530	STARD10	10809	12.6556	-0.161237	0.0637272	-2.53011	0.0114027	0.0808674	C7_active
470	chr12	108645109	108731596	ENSG00000110880	CORO1C	23603	17.0765	-0.160926	0.0564496	-2.85079	0.00436101	0.0390783	C7_active
471	chr7	996986	1138260	ENSG00000146540	C7orf50	84310	40.9854	-0.160708	0.0439055	-3.66033	0.0002519	0.00353979	C7_active
472	chr1	2050470	2185395	ENSG00000067606	PRKCZ	5590	44.5152	-0.16027	0.0394711	-4.06045	4.9e-05	0.00078639	C7_active
473	chr22	17178790	17221989	ENSG00000093072	CECR1	51816	12.9304	-0.160076	0.0620474	-2.5799	0.00988304	0.0727644	C7_active
474	chr7	5306790	5425414	ENSG00000182095	TNRC18	84629	28.771	-0.159741	0.0502067	-3.18166	0.00146433	0.0160038	C7_active
475	chr1	154582062	154627999	ENSG00000160710	ADAR	103	13.7173	-0.159677	0.0616194	-2.59134	0.00956024	0.0710832	C7_active
476	chr6	41546426	41602384	ENSG00000137166	FOXP4	116113	18.0801	-0.158948	0.0585634	-2.71412	0.00664525	0.0541612	C7_active
477	chr7	73440398	73522278	ENSG00000009954	BAZ1B	9031	18.5977	-0.157009	0.0513214	-3.05932	0.00221839	0.0225403	C7_active
478	chr19	47113274	47210636	ENSG00000142230	SAE1	10055	20.7026	-0.156144	0.054117	-2.8853	0.0039104	0.0360027	C7_active
479	chr9	115019578	115118257	ENSG00000041982	TNC	3371	28.0338	-0.15611	0.0455045	-3.43065	0.00060213	0.00756225	C7_active
480	chr4	83535914	83605875	ENSG00000138678	AGPAT9	84803	15.9789	-0.154234	0.0612933	-2.51632	0.0118586	0.08316	C7_active
481	chr7	74657667	74760692	ENSG00000263001	GTF2I	2969	14.2534	-0.154163	0.0609451	-2.52954	0.0114212	0.0809193	C7_active
482	chr19	12995608	13098796	ENSG00000008441	NFIX	4784	29.1228	-0.15318	0.046616	-3.28599	0.00101623	0.0117404	C7_active
483	chr19	8520790	8577577	ENSG00000142347	MYO1F	4542	15.1212	-0.152578	0.0627703	-2.43074	0.0150681	0.099066	C7_active
484	chr19	18097793	18151692	ENSG00000099308	MAST3	23031	15.3167	-0.152527	0.060936	-2.50306	0.0123124	0.0853874	C7_active
485	chr16	68310974	68358563	ENSG00000132600	PRMT7	54496	14.3389	-0.150546	0.0604546	-2.49023	0.012766	0.0877729	C7_active
486	chr17	81556887	81648465	ENSG00000182446	NPLOC4	55666	20.6467	-0.149718	0.0562244	-2.66286	0.00774796	0.060778	C7_active
487	chr3	125446644	125520197	ENSG00000114520	SNX4	8723	14.8532	-0.149024	0.0571666	-2.60683	0.00913855	0.0686248	C7_active
488	chr22	44668547	44737681	ENSG00000186654	PRR5	55615	22.6111	-0.148455	0.0499402	-2.97265	0.00295237	0.0285303	C7_active
489	chr7	898778	975599	ENSG00000240230	COX19	90639	22.6953	-0.146929	0.0513282	-2.86253	0.00420273	0.0379965	C7_active
490	chr12	64610513	64697567	ENSG00000153179	RASSF3	283349	20.2312	-0.145707	0.0533263	-2.73236	0.00628819	0.0517779	C7_active
491	chr2	201116104	201176687	ENSG00000003402	CFLAR	8837	15.0521	-0.1455	0.0594255	-2.44844	0.0143476	0.0961262	C7_active
492	chrX	9725346	9786297	ENSG00000101850	GPR143	4935	18.103	-0.145401	0.0549258	-2.64723	0.00811536	0.0628729	C7_active
493	chr8	144148016	144261940	ENSG00000179832	MROH1	727957	33.8563	-0.145216	0.0444638	-3.26595	0.00109099	0.0124544	C7_active
494	chr1	21822245	21937297	ENSG00000142798	HSPG2	3339	33.7526	-0.145168	0.0470171	-3.08757	0.00201803	0.020768	C7_active
495	chr20	9068763	9481242	ENSG00000101333	PLCB4	5332	92.6728	-0.144973	0.0322013	-4.5021	6.73e-06	0.00012096	C7_active
496	chr7	102363872	102426676	ENSG00000128563	PRKRIP1	79706	14.7868	-0.14487	0.0585384	-2.47478	0.0133318	0.0911419	C7_active
497	chr21	46324122	46445769	ENSG00000160299	PCNT	5116	33.6543	-0.144454	0.0450435	-3.207	0.00134129	0.0148645	C7_active
498	chr12	118063593	118136026	ENSG00000176834	VSIG10	54621	18.9483	-0.144428	0.0558147	-2.58764	0.00966356	0.0717452	C7_active
499	chr3	123490820	123585185	ENSG00000206527	PTPLB	201562	23.1259	-0.144199	0.0488816	-2.94996	0.00317813	0.0302857	C7_active
500	chr17	3565444	3636249	ENSG00000262304	TRPV1	NaN	20.6325	-0.143986	0.057337	-2.51122	0.0120313	0.0839961	C7_active
501	chr16	87696485	87765992	ENSG00000104731	KLHDC4	54758	20.8572	-0.143699	0.0543046	-2.64616	0.00814117	0.0628879	C7_active
502	chr20	63743666	63831244	ENSG00000130584	ZBTB46	140685	23.4792	-0.143698	0.051889	-2.76933	0.00561716	0.0473062	C7_active
503	chrX	54445454	54496166	ENSG00000102302	FGD1	2245	16.5037	-0.1431	0.0565516	-2.53043	0.0113922	0.0808333	C7_active
504	chr5	710360	766952	ENSG00000206077	ZDHHC11B	653082	15.4111	-0.142984	0.0586069	-2.43972	0.0146988	0.0975722	C7_active
505	chr19	54724459	54767884	ENSG00000243772	KIR2DL3	3804	15.8375	-0.142686	0.0586543	-2.43267	0.0149879	0.0987678	C7_active
506	chr8	143437655	143541453	ENSG00000014164	ZC3H3	23144	33.3832	-0.142298	0.0452556	-3.14431	0.00166477	0.0178519	C7_active
507	chr1	2321253	2391707	ENSG00000116151	MORN1	79906	23.6093	-0.141837	0.0510328	-2.77934	0.00544701	0.0460616	C7_active
508	chr19	7395113	7472477	ENSG00000104880	ARHGEF18	23370	24.9671	-0.141007	0.0552554	-2.55191	0.0107134	0.0773103	C7_active
509	chr19	41350853	41425004	ENSG00000255730	CTC-435M10.3	NaN	19.8813	-0.140906	0.0530133	-2.65794	0.00786208	0.0614679	C7_active
510	chr2	98346155	98398601	ENSG00000144191	CNGA3	1261	18.3183	-0.140867	0.0548569	-2.56789	0.010232	0.0746958	C7_active
511	chr12	122271432	122422632	ENSG00000130779	CLIP1	6249	32.146	-0.140689	0.0429064	-3.27898	0.00104184	0.0119691	C7_active
512	chr9	136807922	136957733	ENSG00000196642	RABL6	55684	40.4807	-0.140674	0.0437559	-3.21496	0.00130462	0.0145476	C7_active
513	chr14	96204844	96263929	ENSG00000258691	RP11-404P21.8	NaN	21.5294	-0.140435	0.0509418	-2.75677	0.00583757	0.0488203	C7_active
514	chr12	112418351	112509913	ENSG00000179295	PTPN11	5781	22.0744	-0.139972	0.051067	-2.74095	0.00612627	0.0506181	C7_active
515	chr19	7380964	7472477	ENSG00000268861	CTD-2207O23.3	NaN	28.9422	-0.138873	0.0523713	-2.6517	0.00800869	0.0623615	C7_active
516	chr22	20495913	20587632	ENSG00000099917	MED15	51586	21.6143	-0.138207	0.0515616	-2.68042	0.00735291	0.0585391	C7_active
517	chr4	2462220	2625320	ENSG00000063978	RNF4	6047	38.3024	-0.137434	0.038085	-3.60862	0.00030783	0.00423507	C7_active
518	chr12	113298759	113359493	ENSG00000089060	SLC8B1	80024	17.305	-0.137232	0.053903	-2.54591	0.0108993	0.0781436	C7_active
519	chr1	4654732	4792534	ENSG00000196581	AJAP1	55966	50.8214	-0.1372	0.0367626	-3.73206	0.00018992	0.00273012	C7_active
520	chr3	124965710	125055958	ENSG00000173706	HEG1	57493	22.2279	-0.136609	0.0498182	-2.74215	0.00610382	0.0505039	C7_active
521	chr11	72685069	72793599	ENSG00000186635	ARAP1	116985	36.1248	-0.136465	0.0467339	-2.92005	0.00349973	0.0328724	C7_active
522	chr6	33620365	33696574	ENSG00000096433	ITPR3	3710	21.7809	-0.136437	0.054113	-2.52134	0.0116909	0.0823046	C7_active
523	chr4	5748084	5893058	ENSG00000072832	CRMP1	1400	43.1537	-0.136323	0.0396058	-3.44198	0.00057747	0.00731635	C7_active
524	chr11	126355640	126440344	ENSG00000110080	ST3GAL4	6484	25.6828	-0.13621	0.0481861	-2.82674	0.00470245	0.0413666	C7_active
525	chr16	24845841	24911628	ENSG00000158865	SLC5A11	115584	18.0817	-0.135671	0.0553153	-2.45269	0.0141794	0.0951867	C7_active
526	chr4	5711197	5814305	ENSG00000072840	EVC	2121	26.7637	-0.135612	0.0502353	-2.69954	0.00694349	0.0558033	C7_active
527	chr1	1921951	2003837	ENSG00000142609	KIAA1751	85452	26.74	-0.135493	0.0531167	-2.55086	0.0107458	0.0774665	C7_active
528	chr16	89267627	89490561	ENSG00000167522	ANKRD11	29123	51.6734	-0.135295	0.0389621	-3.47247	0.00051569	0.00665048	C7_active
529	chr14	68874143	68979440	ENSG00000072110	ACTN1	87	25.7434	-0.135123	0.052943	-2.55224	0.0107031	0.0773103	C7_active
530	chr3	9649433	9702394	ENSG00000163719	MTMR14	64419	19.7093	-0.135119	0.0525149	-2.57296	0.0100832	0.073872	C7_active
531	chr19	23525631	23687220	ENSG00000197372	ZNF675	171392	39.5486	-0.134946	0.0377809	-3.57179	0.00035455	0.00479985	C7_active
532	chr19	2511219	2702709	ENSG00000176533	GNG7	2788	48.1009	-0.134913	0.0398064	-3.38923	0.00070089	0.00861231	C7_active
533	chr15	75369379	75455842	ENSG00000169375	SIN3A	25942	20.9168	-0.133995	0.0537081	-2.49487	0.0126003	0.0869242	C7_active
534	chr15	78810487	78898133	ENSG00000185787	MORF4L1	10933	20.3409	-0.133155	0.0509216	-2.61491	0.0089252	0.0674442	C7_active
535	chr19	9853718	9936552	ENSG00000105088	OLFM2	93145	23.8391	-0.133127	0.0495841	-2.68486	0.00725601	0.0578634	C7_active
536	chr11	3671083	3797792	ENSG00000110713	NUP98	4928	27.3951	-0.132962	0.0473064	-2.81066	0.00494403	0.0428909	C7_active
537	chr7	44606572	44709066	ENSG00000105953	OGDH	4967	26.2424	-0.1325	0.0466807	-2.83843	0.00453362	0.0402746	C7_active
538	chr9	132161676	132244534	ENSG00000196358	NTNG2	84628	28.7549	-0.132086	0.0476318	-2.77306	0.00555325	0.0468501	C7_active
539	chr11	117314557	117413268	ENSG00000110274	CEP164	22897	29.7795	-0.13184	0.044703	-2.94924	0.00318557	0.0303365	C7_active
540	chr17	74776483	74839779	ENSG00000109066	TMEM104	54868	24.4214	-0.131355	0.0496381	-2.64625	0.00813888	0.0628879	C7_active
541	chr1	3652520	3736201	ENSG00000078900	TP73	7161	31.3091	-0.131179	0.0444099	-2.95381	0.00313875	0.0299897	C7_active
542	chr11	62433542	62556235	ENSG00000124942	AHNAK	79026	31.6773	-0.129675	0.0449342	-2.8859	0.00390296	0.0359571	C7_active
543	chr9	132410043	132573317	ENSG00000188523	C9orf171	389799	53.6394	-0.129533	0.0359198	-3.60617	0.00031074	0.00426697	C7_active
544	chr16	24729695	24827632	ENSG00000090905	TNRC6A	27327	23.6131	-0.129354	0.0461288	-2.8042	0.00504422	0.0435062	C7_active
545	chr1	53242364	53328070	ENSG00000157193	LRP8	7804	31.5192	-0.127014	0.041308	-3.07481	0.00210635	0.0215233	C7_active
546	chr4	7192538	7742836	ENSG00000184985	SORCS2	57537	204.729	-0.126536	0.0261665	-4.8358	1.33e-06	2.52e-05	C7_active
547	chr3	185643739	185825056	ENSG00000073792	IGF2BP2	10644	44.9574	-0.125656	0.0346798	-3.62332	0.00029085	0.00403213	C7_active
548	chr22	43197283	43343388	ENSG00000159307	SCUBE1	80274	55.239	-0.123806	0.0339166	-3.65032	0.00026191	0.00366984	C7_active
549	chr19	12461559	12551474	ENSG00000196826	ZNF709	NaN	20.8946	-0.121394	0.0466897	-2.60002	0.00932171	0.0697459	C7_active
550	chr17	2405562	2511891	ENSG00000127804	METTL16	79066	24.5044	-0.121355	0.0494013	-2.45652	0.0140291	0.0945634	C7_active
551	chr1	218346235	218444619	ENSG00000092969	TGFB2	7042	23.6368	-0.120816	0.0487787	-2.47681	0.0132562	0.090754	C7_active
552	chr7	6161776	6272644	ENSG00000008256	CYTH3	9265	27.3573	-0.120127	0.0450386	-2.66721	0.00764839	0.0602922	C7_active
553	chr16	15949577	16143074	ENSG00000103222	ABCC1	4363	49.5073	-0.119942	0.0400223	-2.99688	0.00272757	0.0266257	C7_active
554	chr5	172042073	172188386	ENSG00000072786	STK10	6793	42.8725	-0.119842	0.0384087	-3.12017	0.00180749	0.0190361	C7_active
555	chr16	50548330	50640739	ENSG00000140807	NKD1	85407	34.8795	-0.119841	0.0448673	-2.67101	0.00756242	0.0598299	C7_active
556	chr9	137306896	137423262	ENSG00000187609	EXD3	54932	33.9599	-0.119711	0.0461147	-2.59595	0.00943306	0.0703236	C7_active
557	chr7	2906141	3043945	ENSG00000198286	CARD11	84433	42.6336	-0.119176	0.0390573	-3.0513	0.00227852	0.0230054	C7_active
558	chr17	59707192	59842255	ENSG00000062716	VMP1	81671	23.0172	-0.118847	0.047057	-2.52559	0.0115504	0.0816343	C7_active
559	chr4	40423267	40630875	ENSG00000163694	RBM47	54502	50.352	-0.118789	0.0331234	-3.58627	0.00033544	0.00456698	C7_active
560	chr4	39822863	39977956	ENSG00000121892	PDS5A	23244	29.9595	-0.118539	0.0453089	-2.61625	0.00889016	0.0672852	C7_active
561	chr4	7965310	8158832	ENSG00000163995	ABLIM2	84448	67.713	-0.117642	0.0325807	-3.6108	0.00030526	0.00420767	C7_active
562	chr14	103562962	103685924	ENSG00000256500	KLC1	NaN	29.8559	-0.117623	0.04411	-2.66658	0.00766265	0.0603716	C7_active
563	chr5	14143702	14532128	ENSG00000038382	TRIO	7204	88.5555	-0.117224	0.0296178	-3.95789	7.56e-05	0.00116848	C7_active
564	chr7	4797055	4883719	ENSG00000157927	RADIL	55698	28.834	-0.116792	0.0475637	-2.45548	0.0140695	0.0947143	C7_active
565	chr17	65137431	65227703	ENSG00000108370	RGS9	8787	29.4875	-0.116222	0.0452379	-2.56912	0.0101958	0.0745072	C7_active
566	chr18	57646426	57803101	ENSG00000081923	ATP8B1	5205	30.8118	-0.116166	0.0456041	-2.54726	0.0108573	0.0779199	C7_active
567	chr14	103733752	103847590	ENSG00000088808	PPP1R13B	23368	30.2616	-0.116159	0.0440154	-2.63906	0.00831359	0.0640306	C7_active
568	chr2	46916157	47076137	ENSG00000068724	TTC7A	57217	45.296	-0.115808	0.0373796	-3.09817	0.00194718	0.0201685	C7_active
569	chr15	22867052	22981063	ENSG00000273749	CYFIP1	23191	29.7981	-0.114656	0.0441638	-2.59616	0.00942709	0.0703155	C7_active
570	chr19	17075781	17214537	ENSG00000099331	MYO9B	4650	37.1007	-0.113772	0.041747	-2.72528	0.00642466	0.052691	C7_active
571	chr17	77086716	77217101	ENSG00000129657	SEC14L1	6397	32.0144	-0.110925	0.0448489	-2.47331	0.0133868	0.0914746	C7_active
572	chr3	58008400	58172251	ENSG00000136068	FLNB	2317	40.8367	-0.110888	0.0404173	-2.74359	0.00607719	0.0503279	C7_active
573	chr19	16355239	16472085	ENSG00000127527	EPS15L1	58513	34.5107	-0.110412	0.0452948	-2.43763	0.0147838	0.0979562	C7_active
574	chr6	150143076	150250357	ENSG00000198729	PPP1R14C	81706	33.3818	-0.110331	0.0387956	-2.8439	0.00445653	0.0397122	C7_active
575	chr7	47275154	47582558	ENSG00000136205	TNS3	64759	77.5773	-0.109887	0.0324667	-3.38462	0.00071277	0.00872383	C7_active
576	chr7	157539056	158587788	ENSG00000155093	PTPRN2	5799	345.603	-0.108438	0.0240426	-4.51026	6.47e-06	0.00011684	C7_active
577	chr9	6532464	6645650	ENSG00000178445	GLDC	2731	32.6295	-0.106874	0.0374441	-2.85423	0.00431417	0.0388033	C7_active
578	chr7	5620047	5781739	ENSG00000011275	RNF216	54476	40.0085	-0.106307	0.03934	-2.70226	0.0068869	0.0554413	C7_active
579	chr5	172834275	172952685	ENSG00000113719	ERGIC1	57222	34.457	-0.105273	0.0408012	-2.58013	0.00987618	0.0727617	C7_active
580	chr18	11688956	11885685	ENSG00000141404	GNAL	2774	54.4976	-0.104093	0.0309213	-3.36638	0.00076163	0.00914643	C7_active
581	chr4	163524298	164384050	ENSG00000145416	36951	55016	204.904	-0.103533	0.02679	-3.86461	0.00011127	0.00167632	C7_active
582	chr20	51596514	51768634	ENSG00000054793	ATP9A	10079	46.5485	-0.102197	0.0352536	-2.89891	0.00374461	0.0348321	C7_active
583	chr19	7958579	8445041	ENSG00000066044	ELAVL1	1994	125.216	-0.10196	0.0266363	-3.82785	0.00012927	0.0019254	C7_active
584	chr22	40410281	40636702	ENSG00000196588	MKL1	57591	49.368	-0.0987995	0.0339173	-2.91296	0.00358026	0.0335632	C7_active
585	chr12	64264762	64391192	ENSG00000185306	C12orf56	115749	33.1618	-0.098136	0.0383461	-2.55922	0.0104908	0.0761997	C7_active
586	chr22	20707691	20859417	ENSG00000241973	PI4KA	5297	44.9581	-0.0980957	0.0376047	-2.6086	0.00909136	0.0683773	C7_active
587	chr1	10636604	10796650	ENSG00000130940	CASZ1	54897	55.8165	-0.0979368	0.0346326	-2.82788	0.00468576	0.0413207	C7_active
588	chr3	123610049	123884331	ENSG00000065534	MYLK	4638	71.3041	-0.0974266	0.0335702	-2.90217	0.00370585	0.0345384	C7_active
589	chr4	6320578	6563600	ENSG00000074211	PPP2R2C	5522	86.5258	-0.0974228	0.0313892	-3.10371	0.00191113	0.0199094	C7_active
590	chr7	1815793	2233243	ENSG00000002822	MAD1L1	8379	142.147	-0.097168	0.0318044	-3.05518	0.00224928	0.022822	C7_active
591	chr17	6876635	7012349	ENSG00000215067	AC027763.2	100506713	37.6564	-0.0948426	0.0355895	-2.6649	0.00770109	0.0605422	C7_active
592	chr22	44702233	44862784	ENSG00000248405	PRR5-ARHGAP8	553158	50.7724	-0.0945697	0.0348891	-2.71058	0.00671651	0.0545722	C7_active
593	chr18	12446512	12658134	ENSG00000134278	SPIRE1	56907	45.7188	-0.0939606	0.0374688	-2.50771	0.0121518	0.0844766	C7_active
594	chr17	799313	979770	ENSG00000167693	NXN	64359	55.378	-0.0935616	0.0384036	-2.43627	0.0148396	0.098281	C7_active
595	chr19	45079288	45305283	ENSG00000007047	MARK4	57787	64.844	-0.092676	0.0358752	-2.58329	0.00978631	0.0723956	C7_active
596	chr6	3268962	3457022	ENSG00000137266	SLC22A23	63027	59.249	-0.089641	0.0322141	-2.78266	0.00539147	0.0456723	C7_active
597	chr18	59430940	59697380	ENSG00000183287	CCBE1	147372	72.1938	-0.0875775	0.031041	-2.82135	0.00478221	0.041864	C7_active
598	chr11	8693351	8910951	ENSG00000166444	ST5	6764	60.0352	-0.0860962	0.0304955	-2.82325	0.004754	0.0417127	C7_active
599	chr21	45643694	45942454	ENSG00000183570	PCBP3	54039	93.8414	-0.0852605	0.0271987	-3.13473	0.0017201	0.01833	C7_active
600	chr4	86935002	87141054	ENSG00000172493	AFF1	4299	48.013	-0.0839307	0.0333321	-2.51801	0.011802	0.0828841	C7_active
601	chr3	11556070	11771350	ENSG00000144560	VGLL4	9686	56.643	-0.083604	0.0326256	-2.56253	0.0103914	0.0757447	C7_active
602	chr1	39081316	39487177	ENSG00000127603	MACF1	23499	96.6055	-0.081212	0.0258425	-3.14257	0.0016747	0.0179123	C7_active
603	chr7	75533300	75738962	ENSG00000127946	HIP1	3092	56.8686	-0.0805318	0.032804	-2.45494	0.0140909	0.0947143	C7_active
604	chr17	66302636	66810743	ENSG00000154229	PRKCA	5578	134.321	-0.079148	0.0252729	-3.13173	0.00173781	0.018464	C7_active
605	chr1	22710839	22921500	ENSG00000133216	EPHB2	2048	72.4272	-0.0779104	0.0295802	-2.63387	0.00844188	0.0646484	C7_active
606	chr16	81445170	81711762	ENSG00000153815	CMIP	80790	83.9084	-0.0769303	0.0299287	-2.57045	0.0101566	0.0742964	C7_active
607	chr18	37243047	37566037	ENSG00000101489	CELF4	56853	123.038	-0.0767189	0.0271755	-2.82309	0.00475638	0.0417127	C7_active
608	chr7	101815904	102283957	ENSG00000257923	CUX1	1523	131.369	-0.0757973	0.0238292	-3.18086	0.00146838	0.0160266	C7_active
609	chr5	78485215	78770021	ENSG00000145685	LHFPL2	10184	77.1234	-0.0744535	0.0289267	-2.57386	0.010057	0.0737549	C7_active
610	chr2	109129348	109504632	ENSG00000172985	SH3RF3	344558	122.709	-0.0729136	0.0269544	-2.70507	0.00682901	0.05516	C7_active
611	chr9	94726701	95087218	ENSG00000148120	C9orf3	84909	93.3403	-0.0722775	0.0250582	-2.88438	0.00392182	0.036022	C7_active
612	chr20	61252426	61940617	ENSG00000179242	CDH4	1002	238.854	-0.0714678	0.0254888	-2.80388	0.00504911	0.0435062	C7_active
613	chr1	36795527	37034129	ENSG00000163873	GRIK3	2899	94.6778	-0.0703658	0.0280116	-2.51202	0.0120041	0.0839359	C7_active
614	chr7	71132169	71713600	ENSG00000185274	WBSCR17	64409	177.337	-0.0576927	0.0218672	-2.63832	0.00833189	0.0641031	C7_active
615	chr3	134597801	135260467	ENSG00000154928	EPHB1	2047	234.08	-0.0484717	0.0192419	-2.51906	0.0117667	0.0827168	C7_active
616	chr5	167284799	168264157	ENSG00000145934	TENM2	57451	299.811	0.044258	0.0176203	2.51177	0.0120127	0.083955	WT_active
617	chr14	67819779	68730218	ENSG00000182185	RAD51B	5890	246.383	0.0470563	0.0174136	2.70227	0.00688676	0.0554413	WT_active
618	chr3	55508308	56468363	ENSG00000187672	ERC2	26059	294.419	0.0474548	0.0166655	2.84749	0.00440659	0.0393889	WT_active
619	chr3	29280982	30010391	ENSG00000144642	RBMS3	27303	167.906	0.0490083	0.020146	2.43265	0.0149886	0.0987678	WT_active
620	chr5	168661733	169301129	ENSG00000184347	SLIT3	6586	223.424	0.0506999	0.0196436	2.58099	0.00985177	0.0727306	WT_active
621	chr2	45651345	46187990	ENSG00000171132	PRKCE	5581	173.034	0.0519929	0.0194134	2.67819	0.00740203	0.0588652	WT_active
622	chr18	36297714	36780055	ENSG00000134775	FHOD3	80206	148.684	0.0536733	0.0212908	2.52097	0.0117033	0.0823514	WT_active
623	chrX	31097677	33339441	ENSG00000198947	DMD	1756	535.691	0.0537429	0.0182529	2.94435	0.00323633	0.0307793	WT_active
624	chr15	71096952	71783383	ENSG00000187720	THSD4	79875	206.427	0.0569711	0.01707	3.3375	0.00084536	0.010052	WT_active
625	chr3	65353525	66038834	ENSG00000151276	MAGI1	9223	186.586	0.0571158	0.0191203	2.98718	0.00281568	0.0273625	WT_active
626	chr9	75890644	76362339	ENSG00000099139	PCSK5	5125	141.301	0.0571721	0.0223884	2.55364	0.0106603	0.0771555	WT_active
627	chr3	54122547	55074557	ENSG00000157445	CACNA2D3	55799	305.488	0.0578247	0.0162904	3.54962	0.00038579	0.00515988	WT_active
628	chr10	50991358	52298350	ENSG00000185532	PRKG1	5592	322.581	0.0579519	0.0181239	3.19754	0.00138607	0.0152902	WT_active
629	chr10	60026298	60733490	ENSG00000151150	ANK3	288	176.782	0.0584469	0.0199129	2.93513	0.00333406	0.031563	WT_active
630	chr6	44809317	45377953	ENSG00000196284	SUPT3H	8464	126.91	0.0586018	0.0238677	2.45527	0.0140777	0.0947143	WT_active
631	chr7	69598919	70793068	ENSG00000158321	AUTS2	26053	352.591	0.0589174	0.0158309	3.72168	0.0001979	0.00283632	WT_active
632	chrX	41514934	41923463	ENSG00000147044	CASK	8573	104.699	0.0596929	0.0244382	2.44261	0.0145816	0.0972872	WT_active
633	chr8	35235457	35796550	ENSG00000156687	UNC5D	137970	159.577	0.0600981	0.0238448	2.52039	0.0117225	0.0824462	WT_active
634	chr2	72175984	72826041	ENSG00000144036	EXOC6B	23233	154.195	0.061982	0.0210958	2.93812	0.00330211	0.0313222	WT_active
635	chr7	48171458	48647496	ENSG00000179869	ABCA13	154664	127.576	0.0621528	0.0243544	2.55201	0.0107102	0.0773103	WT_active
636	chr8	47260575	47736306	ENSG00000164808	SPIDR	23514	126.91	0.0622065	0.0218373	2.84864	0.00439065	0.0392707	WT_active
637	chr2	27889941	28338901	ENSG00000158019	BRE	9577	113.878	0.0627064	0.0218867	2.86505	0.00416942	0.0377791	WT_active
638	chr14	37595847	38041442	ENSG00000139865	TTC6	319089	111.799	0.0636141	0.022535	2.8229	0.00475914	0.0417127	WT_active
639	chr3	2098813	3057956	ENSG00000144619	CNTN4	152330	260.804	0.0641644	0.0211806	3.0294	0.00245042	0.0243993	WT_active
640	chr1	185734551	186190949	ENSG00000143341	HMCN1	83872	106.475	0.064167	0.0263464	2.43552	0.0148704	0.0984398	WT_active
641	chr18	7566782	8406861	ENSG00000173482	PTPRM	5797	231.305	0.0642784	0.0189152	3.39823	0.00067823	0.00837609	WT_active
642	chr2	15166909	15561330	ENSG00000151779	NBAS	51594	104.511	0.0643377	0.0246197	2.61326	0.00896832	0.0676991	WT_active
643	chr7	141074232	141480380	ENSG00000261115	TMEM178B	100507421	139.581	0.0649218	0.0210893	3.07842	0.002081	0.0212908	WT_active
644	chr5	170861870	171300015	ENSG00000204764	RANBP17	64901	110.158	0.0650023	0.0259238	2.50744	0.0121609	0.084499	WT_active
645	chr21	20998315	21543329	ENSG00000154654	NCAM2	4685	108.685	0.065034	0.0264316	2.46047	0.0138757	0.0937925	WT_active
646	chr1	231626815	232041272	ENSG00000162946	DISC1	27185	130.327	0.0652521	0.0237612	2.74616	0.0060297	0.0500209	WT_active
647	chr1	171841498	172418466	ENSG00000197959	DNM3	26052	144.64	0.0654626	0.0217197	3.01398	0.00257846	0.025411	WT_active
648	chrX	11137543	11665701	ENSG00000047648	ARHGAP6	395	148.051	0.0660705	0.0218806	3.01959	0.00253117	0.0250304	WT_active
649	chr22	27978014	28679865	ENSG00000100154	TTC28	23331	185.572	0.0665149	0.0190459	3.49235	0.00047879	0.00621355	WT_active
650	chr12	78863993	79452008	ENSG00000067715	SYT1	6857	129.645	0.066525	0.0258735	2.57116	0.0101359	0.0741823	WT_active
651	chr1	85729233	86156943	ENSG00000171502	COL24A1	255631	100.77	0.0665298	0.0269439	2.4692	0.0135417	0.0922484	WT_active
652	chr5	58969038	60522120	ENSG00000113448	PDE4D	5144	407.076	0.0666538	0.0177433	3.75657	0.00017226	0.00250435	WT_active
653	chr12	10845849	11171598	ENSG00000275778	PRH1	100533464	74.4794	0.0667202	0.0273313	2.44117	0.0146399	0.0974508	WT_active
654	chr12	10845849	11171613	ENSG00000111215	PRR4	11272	74.4794	0.0667202	0.0273313	2.44117	0.0146399	0.0974508	WT_active
655	chr6	161347420	162727771	ENSG00000185345	PARK2	5071	393.133	0.0669964	0.0165077	4.0585	4.94e-05	0.00079032	WT_active
656	chr8	140657900	141002216	ENSG00000169398	PTK2	5747	79.6272	0.0674695	0.0263759	2.558	0.0105277	0.0764293	WT_active
657	chr12	61708259	62279150	ENSG00000198673	FAM19A2	338811	145.542	0.067632	0.0247393	2.73379	0.00626096	0.0516127	WT_active
658	chr7	116953238	117230103	ENSG00000004866	ST7	7982	70.1337	0.0677232	0.0275855	2.45503	0.0140874	0.0947143	WT_active
659	chr7	126438598	127253294	ENSG00000179603	GRM8	2918	220.09	0.0678088	0.0202194	3.35365	0.00079754	0.00953474	WT_active
660	chr14	71932439	72566529	ENSG00000182732	RGS6	9628	205.112	0.0684348	0.0202573	3.37827	0.00072943	0.00885724	WT_active
661	chr2	43230836	43596046	ENSG00000115970	THADA	63892	96.3354	0.0685569	0.0234045	2.92922	0.00339815	0.0321065	WT_active
662	chr1	50437028	50960263	ENSG00000185104	FAF1	11124	130.041	0.0687035	0.0219948	3.12362	0.00178639	0.018869	WT_active
663	chr5	94152966	94618604	ENSG00000185261	KIAA0825	285600	113.127	0.068959	0.02491	2.76833	0.00563445	0.0473964	WT_active
664	chr7	38977998	39493095	ENSG00000106536	POU6F2	11281	148.682	0.0690094	0.0240137	2.87375	0.00405631	0.0369449	WT_active
665	chr4	61201258	62078335	ENSG00000150471	LPHN3	23284	193.549	0.0690227	0.0254204	2.71525	0.0066226	0.0540377	WT_active
666	chr6	25279078	25620530	ENSG00000079691	LRRC16A	55604	93.2228	0.0690609	0.0272112	2.53796	0.0111502	0.0794677	WT_active
667	chr3	24117160	24495282	ENSG00000151090	THRB	7068	104.4	0.0697884	0.0261995	2.66373	0.00772791	0.0607199	WT_active
668	chr1	239386565	239915452	ENSG00000133019	CHRM3	1131	144.349	0.070213	0.0259647	2.70417	0.0068475	0.0552166	WT_active
669	chr5	128257909	128659185	ENSG00000138829	FBN2	2201	99.6533	0.0704776	0.0275142	2.5615	0.0104222	0.0758162	WT_active
670	chr9	77716087	78031458	ENSG00000156052	GNAQ	2776	75.0903	0.0705802	0.0275541	2.56152	0.0104216	0.0758162	WT_active
671	chr4	37891087	38139175	ENSG00000065882	TBC1D1	23216	69.5401	0.0708368	0.0273784	2.58733	0.00967236	0.0717736	WT_active
672	chr5	15500196	15939795	ENSG00000183580	FBXL7	23194	120.016	0.0710365	0.0221533	3.20659	0.00134318	0.014874	WT_active
673	chr7	41960950	42237870	ENSG00000106571	GLI3	2737	80.9698	0.0711385	0.0279725	2.54316	0.0109854	0.0787028	WT_active
674	chr1	107571160	107965144	ENSG00000134215	VAV3	10451	108.147	0.0712103	0.0243977	2.91873	0.00351459	0.0329905	WT_active
675	chr11	17788048	18013162	ENSG00000129158	SERGEF	26297	78.9008	0.0712958	0.0271308	2.62785	0.00859256	0.0655257	WT_active
676	chr7	137381037	137847092	ENSG00000157680	DGKI	9162	128.967	0.0717903	0.0201202	3.56807	0.00035962	0.00485944	WT_active
677	chr1	56994778	58546734	ENSG00000173406	DAB1	1600	512.181	0.0719708	0.018971	3.79373	0.0001484	0.00218107	WT_active
678	chr12	18247614	18648416	ENSG00000139144	PIK3C2G	5288	91.5285	0.0723155	0.0273245	2.64655	0.00813182	0.0628879	WT_active
679	chr9	84668551	85027070	ENSG00000148053	NTRK2	4915	116.073	0.0724093	0.0244354	2.9633	0.00304363	0.0292331	WT_active
680	chr6	39329990	39725405	ENSG00000164627	KIF6	221458	112.222	0.0724536	0.0230543	3.14274	0.00167373	0.0179123	WT_active
681	chr1	59296638	59767675	ENSG00000172456	FGGY	55277	143.486	0.0724946	0.0226192	3.205	0.00135063	0.014945	WT_active
682	chr9	121821928	122093606	ENSG00000175764	TTLL11	158135	85.6221	0.0728963	0.0257151	2.83476	0.00458599	0.0405898	WT_active
683	chr1	210678315	211134115	ENSG00000143473	KCNH1	3756	141.321	0.0732721	0.0236531	3.09778	0.00194975	0.0201805	WT_active
684	chr10	53802771	55627942	ENSG00000150275	PCDH15	65217	378.465	0.073862	0.026652	2.77135	0.00558242	0.0470687	WT_active
685	chr1	240014348	240475189	ENSG00000155816	FMN2	56776	109.396	0.0745989	0.0272821	2.73436	0.00625024	0.0515537	WT_active
686	chr5	139846779	140043299	ENSG00000158458	NRG2	9542	71.1013	0.0746558	0.0283233	2.63584	0.00839285	0.064366	WT_active
687	chr5	142770384	143229011	ENSG00000145819	ARHGAP26	23092	136.286	0.0749894	0.0208569	3.59543	0.00032386	0.004426	WT_active
688	chr20	17226107	17484578	ENSG00000125851	PCSK2	5126	85.4507	0.0750772	0.0283484	2.64838	0.00808796	0.0627567	WT_active
689	chr8	132866958	133134903	ENSG00000042832	TG	7038	96.0355	0.0751506	0.0248175	3.02813	0.0024607	0.0244847	WT_active
690	chr4	71187286	71572087	ENSG00000080493	SLC4A4	8671	99.9461	0.0752263	0.0266797	2.8196	0.0048083	0.0420668	WT_active
691	chr18	79069285	79378283	ENSG00000166377	ATP9B	374868	83.8004	0.0753796	0.0269285	2.79925	0.00512211	0.0439325	WT_active
692	chr2	54723499	54972025	ENSG00000214595	EML6	400954	70.8395	0.0754918	0.0280908	2.68742	0.00720058	0.0575169	WT_active
693	chr1	233904933	234324516	ENSG00000183780	SLC35F3	148641	132.436	0.0757389	0.0252468	2.99994	0.00270035	0.0264316	WT_active
694	chr2	177623252	178108339	ENSG00000128655	PDE11A	50940	134.757	0.0757413	0.0229229	3.30417	0.00095257	0.0111198	WT_active
695	chr9	16409503	16870843	ENSG00000173068	BNC2	54796	112.447	0.0758459	0.022856	3.31842	0.00090527	0.0106462	WT_active
696	chr15	57953424	58497866	ENSG00000128918	ALDH1A2	8854	163.707	0.0758592	0.0192575	3.93921	8.18e-05	0.00125126	WT_active
697	chr2	63121383	63827843	ENSG00000143951	WDPCP	51057	182.226	0.0759405	0.0197298	3.84903	0.00011859	0.00177916	WT_active
698	chr11	4704927	4992429	ENSG00000167346	MMP26	56547	79.803	0.0760207	0.0298105	2.55013	0.0107682	0.0775507	WT_active
699	chr1	76074719	76634601	ENSG00000184005	ST6GALNAC3	256435	166.591	0.0763252	0.0236874	3.22219	0.00127216	0.0142296	WT_active
700	chr6	45328157	45664349	ENSG00000124813	RUNX2	860	87.9326	0.0764627	0.0250752	3.04934	0.00229344	0.0231075	WT_active
701	chr6	146027646	146437598	ENSG00000152822	GRM1	2911	109.118	0.0767277	0.0253803	3.02313	0.00250178	0.024825	WT_active
702	chr15	49326962	49620931	ENSG00000166262	FAM227B	196951	68.3802	0.0771819	0.0301453	2.56033	0.0104572	0.0760321	WT_active
703	chr5	107376889	107670895	ENSG00000184349	EFNA5	1946	74.4744	0.077378	0.0290315	2.66531	0.00769175	0.0605017	WT_active
704	chr4	113451032	113761927	ENSG00000145349	CAMK2D	817	64.4547	0.0775663	0.0319843	2.42514	0.0153026	0.0999694	WT_active
705	chr1	180632004	180890251	ENSG00000143324	XPR1	9213	56.0186	0.0775684	0.031205	2.48577	0.0129273	0.0887552	WT_active
706	chr6	118460772	118710075	ENSG00000111860	CEP85L	387119	61.6378	0.0776306	0.0305666	2.53972	0.0110942	0.0791077	WT_active
707	chr4	46993723	47426444	ENSG00000163288	GABRB1	2560	106.327	0.0778666	0.0251998	3.08998	0.00200173	0.0206149	WT_active
708	chr2	179441982	179861505	ENSG00000144331	ZNF385B	151126	107.399	0.0780239	0.0296239	2.63382	0.00844313	0.0646484	WT_active
709	chr17	60677453	61392838	ENSG00000141376	BCAS3	54828	174.32	0.0783287	0.0215214	3.63958	0.00027309	0.00380788	WT_active
710	chr1	162069774	162370475	ENSG00000198929	NOS1AP	9722	94.9539	0.078484	0.0257134	3.05226	0.00227123	0.022964	WT_active
711	chr7	27830573	28180743	ENSG00000153814	JAZF1	221895	101.043	0.0785261	0.0244583	3.21061	0.00132451	0.0147012	WT_active
712	chr4	52872982	53366075	ENSG00000184178	SCFD2	152579	136.377	0.0785875	0.0230613	3.40776	0.00065497	0.00813387	WT_active
713	chr3	3700814	4467281	ENSG00000144455	SUMF1	285362	204.048	0.0792988	0.0210863	3.76068	0.00016945	0.00247281	WT_active
714	chr4	20728616	21948799	ENSG00000185774	KCNIP4	80333	329.477	0.0798066	0.0188628	4.23091	2.33e-05	0.00039387	WT_active
715	chr1	215622894	216423396	ENSG00000042781	USH2A	7399	197.203	0.0798262	0.0230107	3.46909	0.00052223	0.00671272	WT_active
716	chr14	60734742	60969953	ENSG00000020426	MNAT1	4331	49.8566	0.0798969	0.0309085	2.58495	0.00973921	0.0721582	WT_active
717	chr5	76403249	76708132	ENSG00000145703	IQGAP2	10788	86.5564	0.0799024	0.0286265	2.79121	0.00525116	0.0447996	WT_active
718	chr4	42408373	42657105	ENSG00000124406	ATP8A1	10396	68.1925	0.0800508	0.0320965	2.49406	0.012629	0.086997	WT_active
719	chrX	35919734	36385319	ENSG00000165164	CXorf22	286464	101.791	0.0801414	0.0302647	2.64801	0.00809661	0.0627618	WT_active
720	chr2	100820152	100996829	ENSG00000170485	NPAS2	4862	54.33	0.0804297	0.0331146	2.42883	0.0151477	0.0993365	WT_active
721	chr3	170418865	170860380	ENSG00000013297	CLDN11	5010	132.759	0.0804623	0.0215908	3.7267	0.000194	0.00278324	WT_active
722	chr8	6406592	6648504	ENSG00000147316	MCPH1	79648	67.7222	0.0805098	0.0283043	2.84443	0.00444904	0.0396699	WT_active
723	chr1	224896262	225399292	ENSG00000185842	DNAH14	127602	129.547	0.0805959	0.0248405	3.24454	0.00117642	0.013272	WT_active
724	chr11	15966449	16739591	ENSG00000110693	SOX6	55553	186.592	0.0807639	0.0204255	3.95408	7.68e-05	0.00118475	WT_active
725	chr4	37453941	37623495	ENSG00000154274	C4orf19	55286	50.5195	0.0807889	0.0331842	2.43456	0.0149098	0.0986097	WT_active
726	chr3	42809446	43055871	ENSG00000273291	RP11-136C24.3	NaN	81.6094	0.0808146	0.0271906	2.97215	0.00295719	0.0285578	WT_active
727	chr8	99013266	99877580	ENSG00000132549	VPS13B	157680	194.014	0.0810334	0.0205644	3.94047	8.13e-05	0.00124804	WT_active
728	chr17	65635538	66192084	ENSG00000154240	CEP112	201134	133.784	0.0810453	0.0239516	3.38371	0.00071514	0.00873198	WT_active
729	chr6	9596110	10211608	ENSG00000181355	OFCC1	NaN	162.013	0.0813186	0.0232839	3.49248	0.00047856	0.00621355	WT_active
730	chr4	86015123	86594131	ENSG00000109339	MAPK10	5602	144.156	0.0814391	0.0251391	3.23954	0.00119721	0.013496	WT_active
731	chr8	101492432	101669726	ENSG00000083307	GRHL2	79977	50.5919	0.0814914	0.0325764	2.50154	0.0123653	0.0856308	WT_active
732	chr7	86643914	86864884	ENSG00000198822	GRM3	2913	59.6415	0.0814946	0.0329918	2.47015	0.0135058	0.0921131	WT_active
733	chr2	76747719	77593319	ENSG00000176204	LRRTM4	80059	181.841	0.0816132	0.0254268	3.20974	0.00132856	0.0147348	WT_active
734	chr9	17134982	17503923	ENSG00000044459	CNTLN	54875	83.1776	0.0819911	0.0278598	2.94299	0.00325062	0.0308887	WT_active
735	chr1	75202131	75611116	ENSG00000137968	SLC44A5	204962	103.161	0.0820704	0.0282394	2.90624	0.00365804	0.0341812	WT_active
736	chr3	99817834	100178603	ENSG00000184220	CMSS1	84319	91.9487	0.0823084	0.0261544	3.14702	0.00164945	0.0177079	WT_active
737	chr18	32124877	32470484	ENSG00000141441	GAREM	64762	94.2136	0.082386	0.0268318	3.07046	0.00213731	0.0217933	WT_active
738	chr5	111662621	111997464	ENSG00000134986	NREP	9315	88.8778	0.0824276	0.0278178	2.96312	0.00304536	0.0292331	WT_active
739	chr4	118033618	118258648	ENSG00000164100	NDST3	9348	55.6484	0.0826274	0.032632	2.53209	0.0113384	0.0805306	WT_active
740	chr10	48446034	48656265	ENSG00000128805	ARHGAP22	58504	63.8346	0.0829331	0.0318368	2.60494	0.00918893	0.0689314	WT_active
741	chr11	46936689	47164385	ENSG00000149179	C11orf49	79096	58.5048	0.0829647	0.0285952	2.90134	0.00371566	0.0346075	WT_active
742	chr9	113876282	114056591	ENSG00000157657	ZNF618	114991	57.2613	0.0830897	0.032153	2.5842	0.00976056	0.0722422	WT_active
743	chr8	98401403	98942827	ENSG00000104375	STK3	6788	140.732	0.0831464	0.021604	3.84866	0.00011877	0.00178001	WT_active
744	chr3	157259742	157533619	ENSG00000197415	VEPH1	79674	66.7621	0.0832759	0.0280403	2.96987	0.00297928	0.0286943	WT_active
745	chr14	66507407	67181803	ENSG00000171723	GPHN	10243	156.846	0.0835515	0.0217561	3.84037	0.00012285	0.0018336	WT_active
746	chr6	154154496	154356792	ENSG00000074706	IPCEF1	26034	54.6671	0.0835654	0.0325188	2.56976	0.010177	0.0744077	WT_active
747	chr7	88759368	89337057	ENSG00000182348	ZNF804B	219578	127.036	0.0836106	0.0289269	2.89041	0.00384742	0.0355818	WT_active
748	chr4	24806117	24980204	ENSG00000181982	CCDC149	91050	55.8976	0.0837855	0.0324364	2.58307	0.00979247	0.072404	WT_active
749	chr6	122471917	122726373	ENSG00000135549	PKIB	5570	63.8182	0.0839168	0.0298567	2.81065	0.00494415	0.0428909	WT_active
750	chr7	90466424	91210590	ENSG00000058091	CDK14	5218	189.669	0.0842645	0.0189061	4.45699	8.31e-06	0.00014777	WT_active
751	chr4	92303622	93774556	ENSG00000152208	GRID2	2895	321.856	0.0843407	0.0273726	3.08121	0.00206161	0.0211411	WT_active
752	chr2	25377198	25673647	ENSG00000138101	DTNB	1838	78.946	0.0846149	0.0263268	3.21402	0.00130892	0.014565	WT_active
753	chr9	15552897	16061663	ENSG00000164989	CCDC171	203238	127.475	0.0847254	0.0233007	3.63617	0.00027672	0.00385483	WT_active
754	chr2	213284379	214410501	ENSG00000144451	SPAG16	79582	260.819	0.0847758	0.0242485	3.49612	0.00047207	0.00614845	WT_active
755	chr5	77425970	77620611	ENSG00000164253	WDR41	55255	47.852	0.0847883	0.0348525	2.43278	0.0149835	0.0987678	WT_active
756	chr17	32492522	32877177	ENSG00000176658	MYO1D	4642	106.072	0.0851431	0.0252663	3.36982	0.00075216	0.00904474	WT_active
757	chr5	35617844	35814611	ENSG00000152582	SPEF2	79925	50.2824	0.085154	0.0345592	2.46401	0.0137394	0.0931768	WT_active
758	chr2	99545419	100142739	ENSG00000144218	AFF3	3899	164.642	0.0854604	0.0220807	3.87036	0.00010868	0.00163901	WT_active
759	chr3	158962235	159897366	ENSG00000250588	IQCJ-SCHIP1	NaN	253.513	0.0858109	0.0178549	4.80602	1.54e-06	2.91e-05	WT_active
760	chr3	99830141	100114513	ENSG00000168386	FILIP1L	11259	72.3596	0.086065	0.0283132	3.03975	0.00236778	0.0237073	WT_active
761	chrX	123960212	124422664	ENSG00000101972	STAG2	10735	119.627	0.0860883	0.0244181	3.52559	0.00042253	0.00558396	WT_active
762	chr12	26336515	26833198	ENSG00000123104	ITPR2	3709	128.831	0.0861812	0.0221478	3.89119	9.98e-05	0.00151397	WT_active
763	chr7	146116002	148420998	ENSG00000174469	CNTNAP2	26047	582.201	0.0867055	0.0161377	5.37286	7.75e-08	1.6e-06	WT_active
764	chr12	96489571	96875555	ENSG00000188596	C12orf55	144535	99.9818	0.0870213	0.0262129	3.31979	0.00090085	0.0106114	WT_active
765	chr2	151485336	151734487	ENSG00000183091	NEB	4703	60.8678	0.0872113	0.0341138	2.55648	0.0105737	0.0767242	WT_active
766	chr6	114055586	114343045	ENSG00000249853	HS3ST5	222537	79.3835	0.0872975	0.0291576	2.99399	0.00275359	0.0268252	WT_active
767	chr2	169827458	170084131	ENSG00000144357	UBR3	130507	53.7051	0.0873109	0.0357854	2.43985	0.0146935	0.0975722	WT_active
768	chr5	78000525	78294755	ENSG00000132842	AP3B1	8546	65.2629	0.0876892	0.0318792	2.75067	0.0059473	0.0495333	WT_active
769	chr2	196194370	196593692	ENSG00000138411	HECW2	57520	107.402	0.0877382	0.0262013	3.34862	0.00081216	0.00969347	WT_active
770	chr12	11649854	11895402	ENSG00000139083	ETV6	2120	73.6677	0.087857	0.0291461	3.01436	0.00257519	0.0253961	WT_active
771	chr2	84516455	84819589	ENSG00000115423	DNAH6	1768	83.9278	0.0879086	0.0277879	3.16356	0.00155852	0.0168826	WT_active
772	chr3	133038391	133397792	ENSG00000144868	TMEM108	66000	113.494	0.0879652	0.0275619	3.19156	0.00141509	0.0155628	WT_active
773	chr1	213051233	213274773	ENSG00000136643	RPS6KC1	26750	51.4705	0.0879872	0.0330032	2.66602	0.00767561	0.0604407	WT_active
774	chr7	133253073	134066589	ENSG00000131558	EXOC4	60412	219.308	0.088028	0.0176083	4.99925	5.76e-07	1.13e-05	WT_active
775	chr3	151085697	151437072	ENSG00000144893	MED12L	116931	94.1367	0.0881058	0.026066	3.38011	0.00072458	0.0088225	WT_active
776	chr3	62398346	62875389	ENSG00000163618	CADPS	8618	143.837	0.0884867	0.0225681	3.92088	8.82e-05	0.00134606	WT_active
777	chr22	35738736	36028425	ENSG00000100320	RBFOX2	23543	69.772	0.0886263	0.0269446	3.2892	0.00100471	0.0116446	WT_active
778	chr9	35161992	35405338	ENSG00000198722	UNC13B	10497	71.6317	0.0888668	0.028372	3.1322	0.00173503	0.0184481	WT_active
779	chr2	136765545	137677717	ENSG00000144229	THSD7B	80731	241.503	0.0889604	0.0197825	4.49693	6.89e-06	0.00012363	WT_active
780	chr2	132671799	133568463	ENSG00000176771	NCKAP5	344148	254.429	0.0890376	0.0181908	4.89465	9.85e-07	1.9e-05	WT_active
781	chr3	23203020	23591793	ENSG00000182247	UBE2E2	7325	97.0003	0.0891243	0.0261614	3.40671	0.0006575	0.00815116	WT_active
782	chr18	36829106	37232172	ENSG00000150477	KIAA1328	57536	99.87	0.0893613	0.0252652	3.53693	0.0004048	0.0053792	WT_active
783	chr2	169127109	169362685	ENSG00000081479	LRP2	4036	67.436	0.0894487	0.0317746	2.8151	0.00487623	0.042455	WT_active
784	chr7	93591573	93911265	ENSG00000127928	GNGT1	2792	74.8567	0.0895009	0.0314538	2.84547	0.00443456	0.0395898	WT_active
785	chr8	97868840	98036716	ENSG00000132561	MATN2	4147	49.5343	0.0895805	0.0327763	2.73309	0.0062744	0.0516939	WT_active
786	chr14	32934933	33804176	ENSG00000151322	NPAS3	64067	239.177	0.0900966	0.0169225	5.32407	1.01e-07	2.09e-06	WT_active
787	chr14	31489956	31861224	ENSG00000151413	NUBPL	80224	95.724	0.0901453	0.0256674	3.51205	0.00044467	0.00584962	WT_active
788	chr8	73420369	73747708	ENSG00000040341	STAU2	27067	77.2942	0.0901616	0.0264571	3.40784	0.0006548	0.00813387	WT_active
789	chr21	38380027	38661780	ENSG00000157554	ERG	2078	84.9328	0.09019	0.0253818	3.55333	0.00038038	0.00509699	WT_active
790	chr20	37693955	37872129	ENSG00000132792	CTNNBL1	56259	56.7755	0.0906279	0.0341686	2.65237	0.00799278	0.0623029	WT_active
791	chr4	94757968	95158448	ENSG00000138696	BMPR1B	658	94.1334	0.0906388	0.0266058	3.40673	0.00065745	0.00815116	WT_active
792	chr8	49909789	50794118	ENSG00000147481	SNTG1	54212	205.419	0.0910205	0.0211938	4.29467	1.75e-05	0.0003021	WT_active
793	chr3	37452115	37823514	ENSG00000144668	ITGA9	3680	135.059	0.0912896	0.0228351	3.99778	6.39e-05	0.00100313	WT_active
794	chr1	81306160	81992436	ENSG00000117114	LPHN2	23266	167.422	0.0913375	0.024347	3.75149	0.00017578	0.00254462	WT_active
795	chr4	84669610	84966391	ENSG00000163625	WDFY3	23001	65.6244	0.0914329	0.0312349	2.92727	0.00341956	0.0322665	WT_active
796	chr12	91984976	92142914	ENSG00000257242	C12orf79	256021	39.299	0.0915908	0.0375005	2.44239	0.0145905	0.0973013	WT_active
797	chr3	108380369	108529322	ENSG00000144821	MYH15	22989	42.2723	0.0916495	0.0363157	2.52369	0.011613	0.081956	WT_active
798	chr18	56651343	57036606	ENSG00000091157	WDR7	23335	89.8258	0.091837	0.0286773	3.20243	0.00136273	0.0150558	WT_active
799	chr5	42423777	42721878	ENSG00000112964	GHR	2690	88.0078	0.0919661	0.0268397	3.42649	0.00061144	0.00765915	WT_active
800	chr15	80779343	80951776	ENSG00000103888	CEMIP	57214	60.6597	0.0921448	0.0341232	2.70036	0.00692653	0.0556981	WT_active
801	chr6	13357830	13487662	ENSG00000145990	GFOD1	54438	40.2049	0.0923298	0.0372898	2.476	0.0132862	0.0909164	WT_active
802	chr2	197804702	198572581	ENSG00000115896	PLCL1	5334	205.36	0.0923729	0.0237562	3.88837	0.00010092	0.00153001	WT_active
803	chr1	63774022	64181498	ENSG00000185483	ROR1	4919	115.085	0.0923942	0.0227706	4.0576	4.96e-05	0.0007925	WT_active
804	chr6	111087503	111231194	ENSG00000112394	SLC16A10	117247	39.1259	0.0924665	0.0370721	2.49424	0.0126228	0.0869963	WT_active
805	chr18	74597870	75065671	ENSG00000215421	ZNF407	55628	118.396	0.0925046	0.0224599	4.11865	3.81e-05	0.0006244	WT_active
806	chr6	77690658	77926974	ENSG00000269964	MEI4	101928601	59.6974	0.0927148	0.0317399	2.92108	0.0034882	0.0328068	WT_active
807	chr5	94703741	95284575	ENSG00000175471	MCTP1	79772	148.145	0.0930682	0.0244998	3.79873	0.00014544	0.00213974	WT_active
808	chr6	109492856	109691217	ENSG00000155085	AK9	221264	51.5755	0.0931777	0.0343778	2.7104	0.00672014	0.0545722	WT_active
809	chr3	108958239	109118142	ENSG00000114487	MORC1	27136	44.3949	0.0931897	0.0375027	2.48488	0.0129595	0.0889341	WT_active
810	chr4	165873258	166103895	ENSG00000038295	TLL1	7092	52.5575	0.0934705	0.0364836	2.56199	0.0104075	0.0757859	WT_active
811	chr5	145936579	146081791	ENSG00000156463	SH3RF2	153769	43.6582	0.0935501	0.0363521	2.57344	0.0100692	0.0738066	WT_active
812	chr2	236324147	236507542	ENSG00000132321	IQCA1	79781	54.7312	0.0935592	0.0345705	2.70633	0.00680318	0.0550439	WT_active
813	chr4	88725955	89111398	ENSG00000138640	FAM13A	10144	97.9789	0.0936232	0.024736	3.7849	0.00015377	0.00224943	WT_active
814	chr7	26667062	26995239	ENSG00000005020	SKAP2	8935	82.809	0.0938667	0.0314309	2.98645	0.00282237	0.0274027	WT_active
815	chr11	28108248	28333507	ENSG00000169519	METTL15	196074	49.6502	0.0939568	0.0347387	2.70467	0.00683726	0.0551957	WT_active
816	chr15	84980440	85139145	ENSG00000073417	PDE8A	5151	45.3991	0.0940904	0.0326213	2.88433	0.0039225	0.036022	WT_active
817	chr6	151494030	151621193	ENSG00000120262	CCDC170	80129	35.3477	0.0942406	0.0382738	2.46227	0.0138059	0.0935403	WT_active
818	chr5	26880600	27121150	ENSG00000113100	CDH9	1007	49.3989	0.0942784	0.0358774	2.62779	0.00859405	0.0655257	WT_active
819	chr3	36380344	36548007	ENSG00000144681	STAC	6769	48.3467	0.094478	0.0332709	2.83966	0.00451619	0.0401446	WT_active
820	chr1	202193901	202319781	ENSG00000133067	LGR6	59352	46.0452	0.0948189	0.0381243	2.4871	0.0128789	0.0884651	WT_active
821	chr4	110045846	110199199	ENSG00000170522	ELOVL6	79071	37.5008	0.0948681	0.0375017	2.5297	0.011416	0.0809193	WT_active
822	chr12	43835967	44389762	ENSG00000139173	TMEM117	84216	142.496	0.0948808	0.0233886	4.05671	4.98e-05	0.00079464	WT_active
823	chr18	69401055	69849087	ENSG00000206052	DOK6	220164	104.362	0.0948934	0.0262164	3.61961	0.00029504	0.00408245	WT_active
824	chr6	135851696	136195574	ENSG00000171408	PDE7B	27115	91.4548	0.0949797	0.026825	3.54072	0.00039904	0.0053145	WT_active
825	chr11	30830369	31369810	ENSG00000170959	DCDC1	341019	134.959	0.0952908	0.0254309	3.74706	0.00017892	0.00258486	WT_active
826	chr2	152335237	152649834	ENSG00000157827	FMNL2	114793	82.9792	0.0955044	0.0271718	3.51484	0.00044002	0.00579385	WT_active
827	chr15	70853239	71053657	ENSG00000137821	LRRC49	54839	50.1519	0.0959119	0.0349877	2.7413	0.00611967	0.0505926	WT_active
828	chr2	49918505	51032561	ENSG00000179915	NRXN1	9378	266.871	0.096042	0.0218861	4.38828	1.14e-05	0.00019992	WT_active
829	chr8	39106990	39284911	ENSG00000197140	ADAM32	203102	45.0178	0.0961831	0.0344801	2.78952	0.00527859	0.045007	WT_active
830	chr1	66533383	66748299	ENSG00000118473	SGIP1	84251	56.0802	0.0964679	0.033099	2.91453	0.00356226	0.0334162	WT_active
831	chr3	185282941	185489097	ENSG00000073803	MAP3K13	9175	56.1606	0.096519	0.0321867	2.99872	0.00271113	0.0265088	WT_active
832	chr18	23689443	23955066	ENSG00000053747	LAMA3	3909	78.158	0.0965509	0.0270025	3.57563	0.00034938	0.00474331	WT_active
833	chr1	174159410	174995308	ENSG00000152061	RABGAP1L	9910	199.517	0.0965895	0.0227299	4.24946	2.14e-05	0.00036607	WT_active
834	chr7	18086949	19002416	ENSG00000048052	HDAC9	9734	211.39	0.0968349	0.0186885	5.18151	2.2e-07	4.43e-06	WT_active
835	chr1	169132531	169367967	ENSG00000143156	NME7	29922	55.0439	0.096906	0.0339136	2.85743	0.00427083	0.0384855	WT_active
836	chr12	72087266	72670757	ENSG00000072657	TRHDE	29953	141.642	0.0969422	0.0227278	4.26536	2e-05	0.00034297	WT_active
837	chr7	114086327	114693772	ENSG00000128573	FOXP2	93986	130.912	0.0970555	0.0272839	3.55725	0.00037476	0.00503566	WT_active
838	chr2	151832776	152099079	ENSG00000182389	CACNB4	785	78.477	0.0971264	0.0269954	3.59789	0.00032081	0.00439675	WT_active
839	chr4	152321259	152536101	ENSG00000109670	FBXW7	55294	45.2717	0.0974478	0.0386307	2.52255	0.0116508	0.0821426	WT_active
840	chr3	43354859	43691594	ENSG00000160746	ANO10	55129	93.384	0.0975312	0.0251535	3.87745	0.00010556	0.00159603	WT_active
841	chr12	26121991	26299290	ENSG00000123096	SSPN	8082	50.8452	0.0978518	0.0341699	2.86368	0.00418749	0.0379003	WT_active
842	chr14	93333219	93707876	ENSG00000133958	UNC79	57578	102.811	0.0978947	0.0245604	3.98587	6.72e-05	0.00104797	WT_active
843	chr1	231528653	231819244	ENSG00000270106	TSNAX-DISC1	100303453	88.1958	0.0979804	0.0281905	3.47565	0.00050961	0.00658971	WT_active
844	chr6	100508194	100881372	ENSG00000112249	ASCC3	10973	75.6845	0.0980174	0.0286538	3.42075	0.0006245	0.0078092	WT_active
845	chr5	120464278	120687332	ENSG00000184838	PRR16	51334	43.6694	0.0980264	0.0352095	2.78409	0.00536778	0.0454983	WT_active
846	chr7	80369575	80679277	ENSG00000135218	CD36	948	70.7788	0.0981046	0.0277355	3.53715	0.00040448	0.0053792	WT_active
847	chr3	64515654	64688000	ENSG00000163638	ADAMTS9	56999	53.6099	0.0981347	0.0341676	2.87215	0.00407684	0.0370667	WT_active
848	chr2	209424058	209734118	ENSG00000078018	MAP2	4133	70.1793	0.0983492	0.0303118	3.24459	0.0011762	0.013272	WT_active
849	chr7	144451941	144836395	ENSG00000196511	TPK1	27010	101.934	0.0983585	0.0255958	3.84276	0.00012166	0.00182017	WT_active
850	chr6	125781161	125932030	ENSG00000111912	NCOA7	135112	38.8792	0.0984711	0.037001	2.66131	0.00778373	0.0609261	WT_active
851	chrX	106813871	107000244	ENSG00000133131	MORC4	79710	52.4673	0.0988366	0.0331024	2.98578	0.00282853	0.0274317	WT_active
852	chrX	16946691	17153280	ENSG00000169891	REPS2	9185	60.4393	0.0989017	0.0324186	3.05077	0.00228254	0.0230298	WT_active
853	chr6	47477789	47627263	ENSG00000198087	CD2AP	23607	31.0371	0.098912	0.0404673	2.44424	0.0145157	0.0970269	WT_active
854	chr1	219685427	219958647	ENSG00000196660	SLC30A10	55532	77.9304	0.0990167	0.0300705	3.29282	0.00099187	0.0115422	WT_active
855	chr5	118837322	118988545	ENSG00000169570	DTWD2	285605	35.9711	0.0991576	0.0378143	2.62222	0.00873581	0.066291	WT_active
856	chr1	65248219	65415869	ENSG00000116675	DNAJC6	9829	46.4581	0.0991705	0.0368244	2.69307	0.0070798	0.0567156	WT_active
857	chr6	123216339	123637093	ENSG00000186439	TRDN	10345	92.2654	0.0991892	0.0299334	3.31366	0.00092084	0.0108117	WT_active
858	chrX	37349330	38687674	ENSG00000250349	TM4SF2	NaN	375.965	0.0992823	0.0165641	5.99383	2.05e-09	4.55e-08	WT_active
859	chr7	86876906	87059699	ENSG00000164659	KIAA1324L	222223	48.6525	0.0994097	0.0398076	2.49725	0.012516	0.0864667	WT_active
860	chr8	118189459	118621995	ENSG00000177570	SAMD12	401474	130.173	0.0995172	0.0211994	4.69434	2.67e-06	4.96e-05	WT_active
861	chr6	135283532	135497776	ENSG00000135541	AHI1	54806	46.497	0.0996258	0.0339527	2.93425	0.00334353	0.0316319	WT_active
862	chr7	78017057	79453574	ENSG00000187391	MAGI2	9863	359.252	0.0996551	0.0165716	6.01362	1.81e-09	4.03e-08	WT_active
863	chr1	107140007	107483458	ENSG00000162631	NTNG1	22854	93.2682	0.099794	0.0273442	3.64955	0.0002627	0.00367724	WT_active
864	chr5	81972025	82276857	ENSG00000152348	ATG10	83734	76.2408	0.0998722	0.0281727	3.545	0.00039261	0.00524363	WT_active
865	chr11	63137867	63369718	ENSG00000184999	SLC22A10	387775	70.7797	0.100009	0.0291554	3.43021	0.00060311	0.00756805	WT_active
866	chr3	41246599	41962430	ENSG00000168038	ULK4	54986	189.236	0.100054	0.0197156	5.07488	3.88e-07	7.7e-06	WT_active
867	chr15	76347904	76905444	ENSG00000140386	SCAPER	49855	140.416	0.100175	0.0227376	4.40569	1.05e-05	0.00018518	WT_active
868	chr11	86791059	86952910	ENSG00000150687	PRSS23	11098	46.9019	0.100228	0.0352697	2.84176	0.00448654	0.0399056	WT_active
869	chr5	128538013	129033642	ENSG00000113396	SLC27A6	28965	128.416	0.100286	0.0267689	3.74637	0.00017941	0.00258934	WT_active
870	chr12	80936414	81261205	ENSG00000111058	ACSS3	79611	73.1893	0.101129	0.030985	3.26381	0.00109926	0.012519	WT_active
871	chr15	67254800	67502260	ENSG00000103599	IQCH	64799	66.8492	0.101227	0.0303908	3.33083	0.00086588	0.0102582	WT_active
872	chr1	197268204	197478455	ENSG00000134376	CRB1	23418	51.1918	0.101418	0.0350743	2.89151	0.00383394	0.0355032	WT_active
873	chr11	128965060	129279324	ENSG00000134909	ARHGAP32	9743	75.4173	0.101507	0.0291683	3.48003	0.00050136	0.00648884	WT_active
874	chr4	166733384	167234796	ENSG00000196104	SPOCK3	50859	108.901	0.101531	0.0285263	3.55921	0.00037197	0.00500288	WT_active
875	chr15	48191664	48304078	ENSG00000074803	SLC12A1	6557	31.4583	0.101631	0.0398463	2.55058	0.0107543	0.0774891	WT_active
876	chr15	57375967	57550727	ENSG00000128849	CGNL1	84952	53.862	0.1021	0.0357835	2.85327	0.00432719	0.0388418	WT_active
877	chr2	45388680	45612165	ENSG00000068784	SRBD1	55133	51.5793	0.102119	0.0345833	2.95283	0.00314875	0.0300256	WT_active
878	chr2	191949043	192195709	ENSG00000144339	TMEFF2	23671	58.9943	0.102176	0.0353982	2.88646	0.00389599	0.0359159	WT_active
879	chr6	38168451	38640148	ENSG00000183826	BTBD9	114781	134.418	0.102252	0.0211577	4.83284	1.35e-06	2.56e-05	WT_active
880	chr6	108294894	108526796	ENSG00000135537	LACE1	246269	58.777	0.102356	0.0287213	3.56377	0.00036557	0.00493058	WT_active
881	chr7	23710167	23832513	ENSG00000196335	STK31	56164	29.825	0.102417	0.0404463	2.53216	0.0113363	0.0805306	WT_active
882	chr8	9555914	9782346	ENSG00000173273	TNKS	8658	51.2719	0.102625	0.0318493	3.2222	0.00127211	0.0142296	WT_active
883	chr3	17157162	18444817	ENSG00000131374	TBC1D5	9779	328.416	0.102631	0.0203234	5.04987	4.42e-07	8.73e-06	WT_active
884	chr7	87503633	87713323	ENSG00000085563	ABCB1	5243	51.8164	0.10268	0.0336507	3.05134	0.00227822	0.0230054	WT_active
885	chr2	166195185	166375993	ENSG00000169432	SCN9A	6335	37.7577	0.102706	0.0408317	2.51534	0.0118917	0.0833515	WT_active
886	chr6	116254173	116444860	ENSG00000111817	DSE	29940	48.3183	0.102818	0.0336281	3.05752	0.0022318	0.0226606	WT_active
887	chr1	203626561	203744081	ENSG00000058668	ATP2B4	493	32.1416	0.102828	0.0421684	2.43851	0.0147478	0.0977626	WT_active
888	chr5	119268692	119399688	ENSG00000145779	TNFAIP8	25816	34.9804	0.102961	0.0410221	2.50988	0.0120773	0.0841614	WT_active
889	chr7	104328656	104907232	ENSG00000187416	LHFPL3	375612	173.584	0.103021	0.0197934	5.20481	1.94e-07	3.93e-06	WT_active
890	chr1	42463330	42654664	ENSG00000186409	CCDC30	728621	52.7804	0.10325	0.0336661	3.06687	0.00216313	0.022041	WT_active
891	chr4	72280969	72568799	ENSG00000156140	ADAMTS3	9508	67.5297	0.103292	0.0309144	3.34124	0.00083405	0.00993509	WT_active
892	chr15	71822289	72118577	ENSG00000066933	MYO9A	4649	68.6934	0.103354	0.0288662	3.58047	0.00034298	0.00466078	WT_active
893	chr1	69568398	70151945	ENSG00000033122	LRRC7	57554	137.87	0.103365	0.0236539	4.36989	1.24e-05	0.0002162	WT_active
894	chr15	59372693	59523549	ENSG00000157470	FAM81A	145773	41.8736	0.103417	0.0369533	2.79859	0.00513266	0.0439707	WT_active
895	chr15	36579611	36810248	ENSG00000186073	C15orf41	84529	56.2699	0.103687	0.0317842	3.26222	0.00110544	0.0125596	WT_active
896	chr17	28041737	28196381	ENSG00000087095	NLK	51701	34.0589	0.103789	0.0410514	2.52827	0.0114626	0.0810932	WT_active
897	chr2	148021011	148516971	ENSG00000204406	MBD5	55777	110.449	0.10433	0.025484	4.09392	4.24e-05	0.00068944	WT_active
898	chr3	19148454	19535646	ENSG00000183960	KCNH8	131096	97.411	0.1044	0.0293881	3.55246	0.00038165	0.00510924	WT_active
899	chr7	87627548	87832296	ENSG00000105784	RUNDC3B	154661	45.5846	0.104486	0.036175	2.88834	0.00387281	0.0357479	WT_active
900	chr4	105682627	105895986	ENSG00000138785	INTS12	57117	50.1963	0.104606	0.0337887	3.09587	0.00196237	0.0202821	WT_active
901	chr14	70907405	71115382	ENSG00000100731	PCNX	22990	43.593	0.104655	0.0364375	2.87218	0.00407649	0.0370667	WT_active
902	chr4	78057570	78544269	ENSG00000138759	FRAS1	80144	145.386	0.104891	0.0221446	4.73666	2.17e-06	4.06e-05	WT_active
903	chr12	104802553	104958744	ENSG00000136052	SLC41A2	84102	35.8353	0.104953	0.0381168	2.75347	0.00589674	0.049258	WT_active
904	chr5	38474963	38608354	ENSG00000113594	LIFR	3977	37.3465	0.104983	0.0370231	2.8356	0.00457392	0.0405078	WT_active
905	chr7	17790761	17940501	ENSG00000071189	SNX13	23161	32.3235	0.105031	0.0416308	2.52292	0.0116384	0.0820955	WT_active
906	chr2	157876702	158136154	ENSG00000007001	UPP2	151531	76.5211	0.105058	0.0299977	3.50219	0.00046145	0.00602638	WT_active
907	chr4	169094256	169271105	ENSG00000154447	SH3RF1	57630	40.817	0.105201	0.0388316	2.70915	0.00674551	0.0547001	WT_active
908	chrX	17375420	17735994	ENSG00000188158	NHS	4810	117.821	0.105221	0.0225706	4.66189	3.13e-06	5.78e-05	WT_active
909	chr11	111352252	111455630	ENSG00000110777	POU2AF1	5450	37.8346	0.105261	0.0386861	2.7209	0.00651041	0.0533033	WT_active
910	chr6	87408012	87511634	ENSG00000213204	C6orf165	NaN	25.2898	0.105299	0.0431209	2.44195	0.0146083	0.0973299	WT_active
911	chr1	67092165	67231853	ENSG00000203963	C1orf141	400757	38.3907	0.105442	0.040598	2.59721	0.00939833	0.0702328	WT_active
912	chr7	132784868	133082088	ENSG00000106554	CHCHD3	54927	80.7278	0.105592	0.0287249	3.67597	0.00023695	0.00334274	WT_active
913	chrX	80670854	80809688	ENSG00000165288	BRWD3	254065	30.2304	0.105631	0.0432946	2.43982	0.0146947	0.0975722	WT_active
914	chr4	97184093	98143240	ENSG00000163116	STPG2	285555	228.696	0.105859	0.0227844	4.6461	3.38e-06	6.22e-05	WT_active
915	chr14	59919713	60063559	ENSG00000131951	LRRC9	341883	35.1896	0.105911	0.041335	2.56227	0.0103991	0.0757625	WT_active
916	chr12	106357658	106510198	ENSG00000013503	POLR3B	55703	42.56	0.105956	0.035069	3.02135	0.00251654	0.0249199	WT_active
917	chr3	120908072	121424761	ENSG00000145087	STXBP5L	9515	126.302	0.105987	0.0267557	3.9613	7.45e-05	0.00115318	WT_active
918	chr6	88610272	88963721	ENSG00000111880	RNGTT	8732	79.0083	0.106027	0.0265281	3.99679	6.42e-05	0.00100626	WT_active
919	chr11	88504576	89065945	ENSG00000168959	GRM5	2915	137.789	0.106853	0.0250557	4.26464	2e-05	0.00034368	WT_active
920	chr3	114338094	115147271	ENSG00000181722	ZBTB20	26137	191.619	0.106984	0.0216045	4.95194	7.35e-07	1.42e-05	WT_active
921	chr4	120684919	120922870	ENSG00000138738	PRDM5	11107	57.8542	0.107077	0.0307195	3.48564	0.00049097	0.00636579	WT_active
922	chr7	117710651	117874139	ENSG00000077063	CTTNBP2	83992	43.7748	0.107274	0.0348111	3.0816	0.00205889	0.0211282	WT_active
923	chr7	29806486	29917066	ENSG00000122574	WIPF3	644150	33.4536	0.107292	0.0400979	2.67576	0.00745603	0.0591315	WT_active
924	chr3	43286512	43424764	ENSG00000163788	SNRK	54861	39.9666	0.107448	0.0383679	2.80047	0.00510279	0.0438189	WT_active
925	chr6	119177209	119349761	ENSG00000111885	MAN1A1	4121	43.2452	0.107639	0.0348287	3.09052	0.00199805	0.0205918	WT_active
926	chr7	122318425	122886759	ENSG00000081803	CADPS2	93664	139.797	0.107738	0.0269839	3.99268	6.53e-05	0.00102163	WT_active
927	chr6	83552880	83709691	ENSG00000065609	SNAP91	9892	37.8292	0.107933	0.0404541	2.66803	0.00762975	0.0601782	WT_active
928	chr4	26576437	26755351	ENSG00000109680	TBC1D19	55296	42.0768	0.108264	0.0364325	2.97162	0.00296234	0.0285824	WT_active
929	chr8	67173511	67343677	ENSG00000066777	ARFGEF1	10565	38.5761	0.108315	0.0385101	2.81263	0.00491385	0.0427309	WT_active
930	chr15	77100656	77420144	ENSG00000173517	PEAK1	79834	79.4093	0.108739	0.0270724	4.0166	5.9e-05	0.00093549	WT_active
931	chr2	227979950	228181645	ENSG00000153820	SPHKAP	80309	53.3075	0.10874	0.0343055	3.16975	0.00152568	0.0165891	WT_active
932	chr5	145471799	145835369	ENSG00000186314	PRELID2	153768	101.438	0.108915	0.0267104	4.07764	4.55e-05	0.00073538	WT_active
933	chr2	172735274	173052893	ENSG00000091428	RAPGEF4	11069	95.2372	0.108949	0.0267463	4.07342	4.63e-05	0.00074714	WT_active
934	chr1	161766294	161964070	ENSG00000118217	ATF6	22926	48.4636	0.108985	0.0323165	3.37242	0.0007451	0.00897487	WT_active
935	chr8	79918717	80030289	ENSG00000147586	MRPS28	28957	24.8593	0.109098	0.0448931	2.43017	0.0150917	0.0991308	WT_active
936	chr4	171812254	173041559	ENSG00000174473	GALNTL6	442117	294.979	0.109132	0.0243254	4.48634	7.25e-06	0.00012961	WT_active
937	chr7	22889371	23014130	ENSG00000122591	FAM126A	84668	27.463	0.109188	0.0411833	2.65127	0.00801902	0.0623615	WT_active
938	chr7	24573268	24694193	ENSG00000105926	MPP6	51678	26.56	0.10919	0.0446915	2.44319	0.0145583	0.0971763	WT_active
939	chr16	9753404	10182754	ENSG00000183454	GRIN2A	2903	134.701	0.109476	0.0228777	4.78527	1.71e-06	3.21e-05	WT_active
940	chr16	61647242	62037035	ENSG00000150394	CDH8	1006	93.6015	0.109519	0.0277801	3.94235	8.07e-05	0.00124025	WT_active
941	chr2	227164565	227314792	ENSG00000169031	COL4A3	1285	39.3428	0.109528	0.0401475	2.72814	0.00636927	0.0522962	WT_active
942	chr7	91692008	91880720	ENSG00000127989	MTERF	7978	50.7283	0.109546	0.0353357	3.10016	0.00193419	0.0200498	WT_active
943	chr3	179794958	180037053	ENSG00000114757	PEX5L	51555	65.3358	0.109614	0.0334909	3.27295	0.0010643	0.0121787	WT_active
944	chr3	188947214	189325304	ENSG00000188001	TPRG1	285386	111.487	0.109702	0.0248115	4.42143	9.81e-06	0.00017304	WT_active
945	chr6	97142161	97283217	ENSG00000146263	MMS22L	253714	30.6577	0.109709	0.041822	2.62323	0.00871013	0.0661658	WT_active
946	chr14	80476983	80959517	ENSG00000100629	CEP128	145508	115.338	0.109975	0.0250416	4.39169	1.12e-05	0.00019704	WT_active
947	chr4	175632934	176002664	ENSG00000150625	GPM6A	2823	81.6254	0.110089	0.0352622	3.122	0.00179629	0.0189458	WT_active
948	chr7	14145049	14974777	ENSG00000136267	DGKB	1607	181.32	0.11028	0.0249592	4.4184	9.94e-06	0.00017527	WT_active
949	chr7	81946444	82443798	ENSG00000153956	CACNA2D1	781	102.418	0.110698	0.026485	4.17966	2.92e-05	0.00048719	WT_active
950	chr22	45671798	45845307	ENSG00000130638	ATXN10	25814	41.0915	0.110808	0.0363993	3.04423	0.00233276	0.0233892	WT_active
951	chr15	56244009	56445997	ENSG00000151575	TEX9	374618	48.5245	0.110823	0.0348016	3.18443	0.00145038	0.0158661	WT_active
952	chr6	72621792	73198851	ENSG00000185760	KCNQ5	56479	136.962	0.111054	0.0220979	5.02554	5.02e-07	9.87e-06	WT_active
953	chr18	34976928	35143470	ENSG00000166974	MAPRE2	10982	46.0387	0.111057	0.0356706	3.11342	0.00184935	0.0193714	WT_active
954	chr6	133240598	133532120	ENSG00000112319	EYA4	2070	74.1647	0.111168	0.0296549	3.74872	0.00017774	0.00257037	WT_active
955	chr7	83955777	84492724	ENSG00000075213	SEMA3A	10371	102.177	0.111181	0.0268453	4.14156	3.45e-05	0.0005684	WT_active
956	chr6	142751467	142945201	ENSG00000010818	HIVEP2	3097	47.281	0.111211	0.0328146	3.38908	0.00070127	0.00861231	WT_active
957	chr2	161424332	161985282	ENSG00000144290	SLC4A10	57282	131.035	0.111225	0.0272629	4.07971	4.51e-05	0.00072971	WT_active
958	chr2	184598366	184939492	ENSG00000170396	ZNF804A	91752	70.6631	0.111515	0.0342988	3.25127	0.00114891	0.0130228	WT_active
959	chr2	225400648	225654018	ENSG00000144460	NYAP2	57624	71.4692	0.111662	0.0328199	3.40227	0.00066828	0.00826351	WT_active
960	chr4	35948221	36244509	ENSG00000047365	ARAP2	116984	69.197	0.111671	0.0314216	3.55396	0.00037947	0.00508953	WT_active
961	chr2	204545793	205620162	ENSG00000116117	PARD3B	117583	282.1	0.111713	0.0205755	5.4294	5.65e-08	1.18e-06	WT_active
962	chrX	84058346	84187907	ENSG00000072133	RPS6KA6	27330	29.1612	0.11174	0.0457945	2.44003	0.0146861	0.0975722	WT_active
963	chr2	199269500	199471266	ENSG00000119042	SATB2	23314	48.637	0.11202	0.0339041	3.30403	0.00095306	0.0111198	WT_active
964	chr11	31509750	31783998	ENSG00000109911	ELP4	26610	62.3732	0.112234	0.0318089	3.52837	0.00041812	0.0055358	WT_active
965	chr7	93424487	93574730	ENSG00000004948	CALCR	799	36.2317	0.112246	0.0440832	2.54623	0.0108894	0.0781113	WT_active
966	chr14	96797304	96931722	ENSG00000100749	VRK1	7443	36.2009	0.112445	0.0380802	2.95284	0.00314861	0.0300256	WT_active
967	chr1	180269653	180502954	ENSG00000230124	LHX4-AS1	84320	55.1068	0.112451	0.0309309	3.63555	0.00027739	0.00386041	WT_active
968	chr9	131860107	132079908	ENSG00000160563	MED27	9442	68.5944	0.112549	0.031357	3.58928	0.00033159	0.00452307	WT_active
969	chr8	29067279	29263124	ENSG00000197892	KIF13B	23303	51.0946	0.11258	0.0326642	3.44658	0.00056772	0.00720551	WT_active
970	chr3	33496245	33718356	ENSG00000163539	CLASP2	23122	49.7636	0.112612	0.0363621	3.09697	0.00195512	0.0202216	WT_active
971	chr6	123804141	124825657	ENSG00000188580	NKAIN2	154215	253.868	0.112858	0.0235125	4.7999	1.59e-06	2.99e-05	WT_active
972	chr5	113022099	113488830	ENSG00000171444	MCC	4163	143.379	0.112882	0.0218831	5.15843	2.49e-07	5.01e-06	WT_active
973	chr5	126867714	127030808	ENSG00000173926	37681	115123	45.3524	0.11303	0.0331577	3.40887	0.00065233	0.00811498	WT_active
974	chr2	48962157	49154537	ENSG00000170820	FSHR	2492	57.9419	0.11314	0.0309706	3.65314	0.00025905	0.00363679	WT_active
975	chr5	19472951	20575873	ENSG00000145526	CDH18	1016	240.921	0.113705	0.0194249	5.8536	4.81e-09	1.05e-07	WT_active
976	chr3	113286930	113441610	ENSG00000206530	WDR52	55779	42.2227	0.113865	0.0367197	3.10093	0.00192915	0.0200249	WT_active
977	chr11	103109431	103479863	ENSG00000187240	DYNC2H1	79659	79.2629	0.11412	0.0284309	4.01394	5.97e-05	0.00094368	WT_active
978	chr8	103140710	103230305	ENSG00000164929	BAALC	79870	28.8188	0.114131	0.0437013	2.61162	0.00901152	0.0679896	WT_active
979	chr11	120336914	120489936	ENSG00000196914	ARHGEF12	23365	33.8447	0.114227	0.0416174	2.74469	0.00605685	0.0502172	WT_active
980	chr2	167954020	168248141	ENSG00000198648	STK39	27347	82.6525	0.114228	0.0264121	4.32484	1.53e-05	0.00026421	WT_active
981	chr9	110873263	111038458	ENSG00000198121	LPAR1	1902	39.3678	0.114325	0.037901	3.01641	0.00255786	0.0252598	WT_active
982	chr2	97113496	97264521	ENSG00000135976	ANKRD36	375248	31.3925	0.114502	0.0406546	2.81645	0.00485572	0.0423532	WT_active
983	chr1	65792514	66374579	ENSG00000184588	PDE4B	5142	156.615	0.115104	0.0230312	4.99773	5.8e-07	1.13e-05	WT_active
984	chr6	128883141	129516569	ENSG00000196569	LAMA2	3908	147.606	0.115141	0.0245275	4.69437	2.67e-06	4.96e-05	WT_active
985	chr3	169083499	169663618	ENSG00000085276	MECOM	2122	149.434	0.115216	0.0240123	4.7982	1.6e-06	3.01e-05	WT_active
986	chr4	37244220	37449465	ENSG00000174145	NWD2	57495	60.6421	0.115341	0.0320771	3.59574	0.00032348	0.00442492	WT_active
987	chr3	180602858	180871005	ENSG00000145075	CCDC39	NaN	64.0299	0.11535	0.0310184	3.71875	0.00020021	0.00286376	WT_active
988	chr3	102099244	102479841	ENSG00000170044	ZPLD1	131368	94.9392	0.115383	0.0264848	4.35656	1.32e-05	0.00022923	WT_active
989	chr2	211375717	212538841	ENSG00000178568	ERBB4	2066	254.269	0.115477	0.0256291	4.5057	6.62e-06	0.00011908	WT_active
990	chr4	65319563	65670495	ENSG00000145242	EPHA5	2044	66.4314	0.115494	0.0334931	3.4483	0.00056412	0.00716606	WT_active
991	chr7	96481626	96709891	ENSG00000127922	SHFM1	7979	61.4039	0.115619	0.0311097	3.7165	0.000202	0.00288078	WT_active
992	chr12	18080869	18320107	ENSG00000111404	RERGL	79785	51.3393	0.115759	0.0356431	3.24771	0.00116336	0.0131489	WT_active
993	chr1	60865259	61462793	ENSG00000162599	NFIA	4774	164.752	0.115973	0.0218512	5.3074	1.11e-07	2.28e-06	WT_active
994	chr3	131026850	131350465	ENSG00000114670	NEK11	79858	89.5287	0.116004	0.0274224	4.23027	2.33e-05	0.00039453	WT_active
995	chr9	5881596	6007901	ENSG00000183354	KIAA2026	158358	30.8482	0.116105	0.0425448	2.72901	0.00635238	0.052217	WT_active
996	chr9	3218297	3526004	ENSG00000080298	RFX3	5991	67.6593	0.116159	0.0331162	3.50763	0.00045212	0.0059315	WT_active
997	chr2	36696690	36814792	ENSG00000205221	VIT	5212	38.3551	0.116221	0.037744	3.0792	0.00207556	0.0212626	WT_active
998	chr8	106270178	106752694	ENSG00000164830	OXR1	55074	118.13	0.116296	0.0272731	4.26411	2.01e-05	0.00034408	WT_active
999	chr2	181954241	182131398	ENSG00000150722	PPP1R1C	151242	42.7065	0.116428	0.0372729	3.12365	0.00178622	0.018869	WT_active
1000	chr6	71886703	72403143	ENSG00000079841	RIMS1	22999	116.89	0.116613	0.0254714	4.5782	4.69e-06	8.55e-05	WT_active
1001	chr3	156825481	157046129	ENSG00000197980	LEKR1	389170	51.9264	0.116705	0.0347784	3.35568	0.00079171	0.00947292	WT_active
1002	chr1	51354263	51519328	ENSG00000085832	EPS15	2060	35.7459	0.11694	0.038752	3.01764	0.00254752	0.0251748	WT_active
1003	chr4	86594315	86815171	ENSG00000163629	PTPN13	5783	50.5716	0.116985	0.0319101	3.66609	0.00024629	0.00346774	WT_active
1004	chr1	147541412	147626216	ENSG00000116128	BCL9	607	26.6837	0.117465	0.0470895	2.4945	0.0126133	0.0869721	WT_active
1005	chr11	22625642	22813055	ENSG00000148935	GAS2	2620	45.4135	0.117645	0.0360579	3.26266	0.0011037	0.0125498	WT_active
1006	chr5	129904472	130186634	ENSG00000198108	CHSY3	337876	68.3008	0.117685	0.0346324	3.3981	0.00067855	0.00837609	WT_active
1007	chr2	208359714	208854503	ENSG00000144407	PTH2R	5746	126.015	0.117694	0.026341	4.46807	7.89e-06	0.00014066	WT_active
1008	chr1	33323623	33431052	ENSG00000134686	PHC2	1912	33.1355	0.117717	0.0391449	3.0072	0.00263667	0.0258961	WT_active
1009	chrX	72578814	72714319	ENSG00000067177	PHKA1	5255	35.3124	0.117769	0.0396331	2.97148	0.00296371	0.0285824	WT_active
1010	chr3	105366909	105576900	ENSG00000170017	ALCAM	214	41.0559	0.117789	0.0389341	3.02533	0.00248359	0.0246614	WT_active
1011	chr2	10302889	10427617	ENSG00000115756	HPCAL1	3241	36.0024	0.117805	0.0434655	2.7103	0.00672217	0.0545722	WT_active
1012	chr1	22451851	22531157	ENSG00000184677	ZBTB40	9923	25.3054	0.117806	0.046974	2.5079	0.0121452	0.0844766	WT_active
1013	chr3	158962928	159266307	ENSG00000214216	IQCJ	654502	86.4827	0.118205	0.0278194	4.24901	2.15e-05	0.00036636	WT_active
1014	chr2	161992241	162074542	ENSG00000197635	DPP4	1803	22.5864	0.118213	0.0484313	2.44084	0.0146533	0.0974947	WT_active
1015	chr2	132416574	132646559	ENSG00000183840	GPR39	2863	74.9474	0.118268	0.0280238	4.22027	2.44e-05	0.00041147	WT_active
1016	chr6	154010496	154246867	ENSG00000112038	OPRM1	4988	64.9464	0.118511	0.0289516	4.09341	4.25e-05	0.00069018	WT_active
1017	chr1	114854803	114995370	ENSG00000198765	SYCP1	6847	32.3284	0.118533	0.042071	2.81745	0.00484067	0.0422474	WT_active
1018	chr2	169694488	169776989	ENSG00000213160	KLHL23	151230	21.4343	0.118859	0.0483946	2.45605	0.0140475	0.0946432	WT_active
1019	chr3	160755602	161078907	ENSG00000163590	PPM1L	151742	90.9735	0.118874	0.0267601	4.44221	8.9e-06	0.00015752	WT_active
1020	chr4	161383897	162164035	ENSG00000168843	FSTL5	56884	152.578	0.119058	0.0300474	3.96234	7.42e-05	0.00114939	WT_active
1021	chr5	66596361	67169595	ENSG00000069020	MAST4	375449	163.711	0.119162	0.0207389	5.74581	9.15e-09	1.97e-07	WT_active
1022	chr6	117907526	118317676	ENSG00000196376	SLC35F1	222553	118.849	0.119191	0.0259523	4.59267	4.38e-06	8e-05	WT_active
1023	chr14	70722526	70809534	ENSG00000006432	MAP3K9	4293	27.5851	0.119386	0.0439407	2.71697	0.00658816	0.0538443	WT_active
1024	chr2	159318979	159616692	ENSG00000123636	BAZ2B	29994	65.511	0.11959	0.0297969	4.0135	5.98e-05	0.00094368	WT_active
1025	chrX	69616067	70039469	ENSG00000158813	EDA	1896	120.191	0.119649	0.0241482	4.95476	7.24e-07	1.41e-05	WT_active
1026	chr8	116950273	117176714	ENSG00000164756	SLC30A8	169026	66.9799	0.119691	0.0305189	3.92187	8.79e-05	0.00134201	WT_active
1027	chr3	167478684	167653983	ENSG00000174776	WDR49	NaN	44.5392	0.119809	0.039091	3.06486	0.00217771	0.0221739	WT_active
1028	chr1	113390749	113685923	ENSG00000081026	MAGI3	260425	65.2086	0.119894	0.0315502	3.8001	0.00014464	0.00213014	WT_active
1029	chr1	159062484	159147096	ENSG00000163568	AIM2	9447	25.8149	0.119986	0.045228	2.65292	0.00797984	0.0622583	WT_active
1030	chr1	100351734	100520277	ENSG00000079335	CDC14A	8556	44.2547	0.1201	0.0365886	3.28244	0.00102912	0.0118608	WT_active
1031	chr5	68215720	68301821	ENSG00000145675	PIK3R1	5295	23.7978	0.120347	0.0488937	2.46139	0.0138399	0.0936826	WT_active
1032	chrX	107825755	107927193	ENSG00000080561	MID2	11043	31.6561	0.120395	0.0398297	3.02274	0.00250495	0.0248393	WT_active
1033	chr1	117367449	117528872	ENSG00000198162	MAN1A2	10905	34.3941	0.120446	0.0418887	2.87539	0.00403526	0.0368463	WT_active
1034	chr3	139935185	140577397	ENSG00000158258	CLSTN2	64084	224.854	0.120539	0.0184884	6.51968	7.05e-11	1.65e-09	WT_active
1035	chr3	190514051	190659750	ENSG00000196083	IL1RAP	3556	39.1199	0.120587	0.0402141	2.99864	0.00271192	0.0265088	WT_active
1036	chr1	35268967	35422058	ENSG00000146463	ZMYM4	9202	32.8814	0.120764	0.0417929	2.88959	0.00385749	0.0356293	WT_active
1037	chr2	233475520	233566782	ENSG00000085982	USP40	55230	21.0392	0.120823	0.046291	2.61007	0.00905227	0.0681544	WT_active
1038	chr6	83859643	83967424	ENSG00000065615	CYB5R4	51167	27.0962	0.120834	0.0468291	2.58031	0.00987113	0.0727617	WT_active
1039	chr4	169393275	169612629	ENSG00000137601	NEK1	4750	48.2921	0.121037	0.0339452	3.56566	0.00036294	0.00489966	WT_active
1040	chr5	119452443	119637199	ENSG00000133835	HSD17B4	3295	47.0377	0.121074	0.0391194	3.09498	0.00196824	0.0203135	WT_active
1041	chr6	116100849	116249497	ENSG00000178425	NT5DC1	221294	33.902	0.121171	0.0400313	3.02692	0.00247063	0.0245547	WT_active
1042	chr2	178525989	178830802	ENSG00000155657	TTN	7273	85.7007	0.121421	0.0272932	4.44875	8.64e-06	0.00015299	WT_active
1043	chr6	56056590	56394094	ENSG00000124749	COL21A1	81578	82.0275	0.121563	0.025309	4.80315	1.56e-06	2.95e-05	WT_active
1044	chr1	241590102	241677376	ENSG00000054277	OPN3	23596	22.6085	0.121605	0.0498294	2.44042	0.01467	0.0975611	WT_active
1045	chr15	38252326	38357249	ENSG00000166068	SPRED1	161742	20.4504	0.121658	0.0484122	2.51296	0.0119723	0.0838352	WT_active
1046	chr4	80335720	80963756	ENSG00000197826	C4orf22	255119	149.812	0.12173	0.0249325	4.88238	1.05e-06	2.02e-05	WT_active
1047	chrX	38006582	38128819	ENSG00000147041	SYTL5	94122	33.1949	0.121813	0.0423044	2.87944	0.00398386	0.0364926	WT_active
1048	chr2	214411065	214578959	ENSG00000174453	VWC2L	402117	43.3639	0.122001	0.039091	3.12094	0.00180276	0.0190001	WT_active
1049	chr1	67166400	67259979	ENSG00000162594	IL23R	149233	26.5702	0.122183	0.0451599	2.70558	0.0068186	0.0551346	WT_active
1050	chr5	116084991	116412762	ENSG00000145781	COMMD10	51397	86.0118	0.12224	0.0297723	4.10581	4.03e-05	0.00065787	WT_active
1051	chr2	44361950	44772592	ENSG00000143919	CAMKMT	79823	101.981	0.122242	0.0243812	5.01377	5.34e-07	1.05e-05	WT_active
1052	chr3	142449235	142578826	ENSG00000175054	ATR	545	27.8652	0.122269	0.0435185	2.80959	0.00496048	0.0429809	WT_active
1053	chr7	117465784	117715971	ENSG00000001626	CFTR	1080	63.9324	0.122639	0.0321219	3.81792	0.00013458	0.00199835	WT_active
1054	chr2	66433452	66573869	ENSG00000143995	MEIS1	4211	36.4873	0.12283	0.0404577	3.03601	0.00239728	0.0239523	WT_active
1055	chr4	148078762	148444698	ENSG00000151623	NR3C2	4306	94.9771	0.123045	0.027037	4.55099	5.34e-06	9.7e-05	WT_active
1056	chr7	87401697	87480435	ENSG00000005471	ABCB4	5244	21.5834	0.123256	0.0507899	2.42678	0.0152336	0.0996542	WT_active
1057	chr2	97756333	97995891	ENSG00000075568	TMEM131	23505	62.1588	0.123426	0.0313238	3.94034	8.14e-05	0.00124804	WT_active
1058	chr6	131135666	131283535	ENSG00000118507	AKAP7	9465	38.6598	0.123606	0.0382131	3.23465	0.0012179	0.0137079	WT_active
1059	chr5	33987174	34124528	ENSG00000273294	C1QTNF3-AMACR	100534612	32.2765	0.123722	0.0378605	3.26784	0.0010837	0.012381	WT_active
1060	chr5	122311354	122464219	ENSG00000064692	SNCAIP	9627	44.862	0.12373	0.0393543	3.14401	0.0016665	0.0178519	WT_active
1061	chr1	74198235	74543982	ENSG00000259030	FPGT-TNNI3K	100526835	89.8675	0.124164	0.0298704	4.15676	3.23e-05	0.00053557	WT_active
1062	chr8	120445400	120542133	ENSG00000172167	MTBP	27085	21.1168	0.124251	0.0487412	2.54919	0.0107972	0.07763	WT_active
1063	chr5	83940554	84384793	ENSG00000164176	EDIL3	10085	96.8092	0.124308	0.0298924	4.1585	3.2e-05	0.00053273	WT_active
1064	chr6	83067666	83171350	ENSG00000083097	DOPEY1	23033	23.8102	0.124364	0.0495699	2.50885	0.0121124	0.0843656	WT_active
1065	chr7	110663051	111562517	ENSG00000184903	IMMP2L	83943	213.542	0.124391	0.0205981	6.03898	1.55e-09	3.46e-08	WT_active
1066	chr12	28133249	28581511	ENSG00000123106	CCDC91	55297	101.004	0.124615	0.0256175	4.86445	1.15e-06	2.2e-05	WT_active
1067	chr8	119730775	119832863	ENSG00000064313	TAF2	6873	22.8068	0.124665	0.0493703	2.52509	0.0115667	0.0817094	WT_active
1068	chr7	134986508	135147963	ENSG00000146856	AGBL3	340351	42.4255	0.124781	0.0394889	3.1599	0.00157822	0.0170703	WT_active
1069	chr2	174559572	174682916	ENSG00000115935	WIPF1	7456	36.6268	0.124803	0.040107	3.11176	0.00185975	0.0194304	WT_active
1070	chr12	43353866	43551921	ENSG00000173157	ADAMTS20	80070	44.8991	0.124832	0.0395791	3.154	0.00161051	0.0173156	WT_active
1071	chr5	38937919	39074408	ENSG00000164327	RICTOR	253260	27.8104	0.124887	0.0449878	2.77601	0.005503	0.0465078	WT_active
1072	chr15	68054179	68198603	ENSG00000033800	PIAS1	8554	29.728	0.12518	0.0426351	2.93608	0.0033239	0.031498	WT_active
1073	chr18	57435685	57491297	ENSG00000119547	ONECUT2	9480	17.5874	0.125428	0.0516813	2.42695	0.0152265	0.0996542	WT_active
1074	chr5	94618347	94739436	ENSG00000133302	ANKRD32	84250	26.9285	0.125477	0.0492133	2.54966	0.0107827	0.0776164	WT_active
1075	chr1	198638671	198757283	ENSG00000081237	PTPRC	5788	24.2996	0.125524	0.046331	2.70928	0.00674293	0.0547001	WT_active
1076	chr2	201288271	201357398	ENSG00000155749	ALS2CR12	130540	20.4432	0.125581	0.0473648	2.65136	0.00801693	0.0623615	WT_active
1077	chr1	197504748	197775696	ENSG00000213047	DENND1B	163486	53.7797	0.125687	0.032976	3.81146	0.00013815	0.00204293	WT_active
1078	chr2	40097270	40611053	ENSG00000183023	SLC8A1	6546	130.154	0.125834	0.0227461	5.53213	3.16e-08	6.73e-07	WT_active
1079	chr4	105708778	105847728	ENSG00000138780	GSTCD	79807	30.7439	0.12598	0.0437277	2.88101	0.00396399	0.0363799	WT_active
1080	chr1	74235401	74544428	ENSG00000116783	TNNI3K	51086	81.6523	0.126202	0.030084	4.19499	2.73e-05	0.00045749	WT_active
1081	chr7	11370357	11832198	ENSG00000005108	THSD7A	221981	109.845	0.1264	0.0304235	4.15469	3.26e-05	0.0005398	WT_active
1082	chrX	38149336	38220924	ENSG00000101955	SRPX	8406	21.5487	0.126413	0.0504743	2.5045	0.0122626	0.0850827	WT_active
1083	chr3	190322541	190412143	ENSG00000113946	CLDN16	10686	22.9127	0.126582	0.0515587	2.45511	0.0140841	0.0947143	WT_active
1084	chr4	153466346	153636711	ENSG00000121210	KIAA0922	23240	46.8138	0.126608	0.0366997	3.44985	0.0005609	0.00713143	WT_active
1085	chr6	106184476	106325820	ENSG00000057663	ATG5	9474	31.5615	0.126645	0.0405329	3.1245	0.00178107	0.0188542	WT_active
1086	chr17	37686432	37745247	ENSG00000275410	HNF1B	6928	19.5068	0.126795	0.0506981	2.50097	0.0123853	0.085687	WT_active
1087	chr7	116672390	116798386	ENSG00000105976	MET	4233	31.5146	0.127368	0.0385419	3.30466	0.00095092	0.0111196	WT_active
1088	chr5	64768930	65018763	ENSG00000153015	CWC27	10283	57.1422	0.127388	0.032877	3.8747	0.00010676	0.00161174	WT_active
1089	chr4	157204182	157366075	ENSG00000120251	GRIA2	2891	34.7446	0.127466	0.0443372	2.87492	0.00404129	0.0368547	WT_active
1090	chr3	66378797	66501263	ENSG00000144749	LRIG1	26018	37.4904	0.127739	0.038102	3.35255	0.0008007	0.00956461	WT_active
1091	chr9	95875701	96014571	ENSG00000182150	ERCC6L2	375748	33.0774	0.128145	0.0396234	3.23407	0.00122041	0.0137253	WT_active
1092	chr8	17922840	18029944	ENSG00000078674	PCM1	5108	23.4103	0.128171	0.0483243	2.65231	0.0079942	0.0623029	WT_active
1093	chr7	12570577	12660179	ENSG00000006747	SCIN	85477	23.5379	0.128249	0.0497606	2.57731	0.00995723	0.0731346	WT_active
1094	chr10	49455368	49539538	ENSG00000225830	ERCC6	2074	23.7717	0.1283	0.0473356	2.71043	0.00671963	0.0545722	WT_active
1095	chr9	18473894	18910950	ENSG00000178031	ADAMTSL1	92949	116.82	0.128305	0.0233875	5.48605	4.11e-08	8.66e-07	WT_active
1096	chr4	100395341	100880126	ENSG00000164035	EMCN	51705	118.511	0.128413	0.0251987	5.09602	3.47e-07	6.93e-06	WT_active
1097	chr2	189879609	190203484	ENSG00000187699	C2orf88	84281	79.3486	0.12842	0.0287749	4.46292	8.09e-06	0.00014391	WT_active
1098	chr8	103500748	104256094	ENSG00000176406	RIMS2	9699	164.17	0.128473	0.0239451	5.36532	8.08e-08	1.67e-06	WT_active
1099	chr2	69013178	69249327	ENSG00000169604	ANTXR1	84168	66.8928	0.128658	0.0285845	4.50096	6.76e-06	0.00012146	WT_active
1100	chr6	57086844	57170307	ENSG00000112200	ZNF451	26036	17.9407	0.128677	0.0503928	2.55348	0.0106652	0.0771555	WT_active
1101	chr1	179954738	180114880	ENSG00000135837	CEP350	9857	32.0529	0.129183	0.0431998	2.99036	0.00278649	0.0271274	WT_active
1102	chr7	7356203	7535853	ENSG00000215018	COL28A1	340267	47.8961	0.129442	0.0363513	3.56086	0.00036964	0.00497612	WT_active
1103	chr1	93179919	93278730	ENSG00000122483	CCDC18	343099	21.1561	0.129939	0.0500031	2.59862	0.00935994	0.0699957	WT_active
1104	chr15	48823735	48963444	ENSG00000185634	SHC4	399694	39.1434	0.130307	0.0371646	3.50621	0.00045453	0.00595224	WT_active
1105	chr3	111292719	111665750	ENSG00000153283	CD96	10225	102.717	0.130604	0.0240236	5.43651	5.43e-08	1.14e-06	WT_active
1106	chr1	71395940	72282734	ENSG00000172260	NEGR1	257194	198.461	0.130749	0.025977	5.03327	4.82e-07	9.5e-06	WT_active
1107	chr1	190097662	190478404	ENSG00000162670	BRINP3	339479	72.1272	0.130759	0.0362099	3.61113	0.00030487	0.00420635	WT_active
1108	chrX	55089045	55288785	ENSG00000158639	PAGE5	90737	56.4638	0.130786	0.0316191	4.13631	3.53e-05	0.00057956	WT_active
1109	chr4	168863770	169010275	ENSG00000145439	CBR4	84869	34.3571	0.130815	0.0405604	3.22518	0.00125894	0.0141146	WT_active
1110	chr7	16087527	16421322	ENSG00000214960	ISPD	729920	78.8061	0.130856	0.030102	4.34709	1.38e-05	0.00023907	WT_active
1111	chr2	188291669	188595931	ENSG00000144366	GULP1	51454	67.3134	0.131094	0.0296913	4.41521	1.01e-05	0.00017765	WT_active
1112	chrX	24693919	24996986	ENSG00000101868	POLA1	5422	80.462	0.131185	0.0259702	5.05138	4.39e-07	8.68e-06	WT_active
1113	chr5	58582221	58859394	ENSG00000152932	RAB3C	115827	79.7158	0.131196	0.0267533	4.90394	9.39e-07	1.81e-05	WT_active
1114	chr3	18345387	18445588	ENSG00000182568	SATB1	6304	22.4104	0.131314	0.0523511	2.50833	0.0121304	0.0844498	WT_active
1115	chr9	32455705	32526324	ENSG00000107201	DDX58	23586	18.4151	0.131815	0.0529982	2.48715	0.0128772	0.0884651	WT_active
1116	chr2	237485428	237555318	ENSG00000115648	MLPH	79083	22.9986	0.132084	0.0517422	2.55273	0.0106882	0.0772832	WT_active
1117	chr15	79311062	79427432	ENSG00000166557	TMED3	23423	39.1254	0.132119	0.0395435	3.3411	0.00083447	0.00993509	WT_active
1118	chr3	21415071	22373321	ENSG00000151789	ZNF385D	79750	235.417	0.132138	0.0243884	5.41809	6.02e-08	1.25e-06	WT_active
1119	chr4	168216293	168318807	ENSG00000137628	DDX60	55601	24.9829	0.132144	0.050335	2.62529	0.00865752	0.0658702	WT_active
1120	chr11	110577042	110713189	ENSG00000137727	ARHGAP20	57569	34.3346	0.132203	0.0424648	3.11324	0.00185045	0.0193714	WT_active
1121	chr6	96924620	97140754	ENSG00000186231	KLHL32	114792	62.1752	0.132241	0.0316237	4.18169	2.89e-05	0.00048342	WT_active
1122	chr1	97077743	97921049	ENSG00000188641	DPYD	1806	184.842	0.132313	0.0195985	6.75115	1.47e-11	3.46e-10	WT_active
1123	chr7	152025674	152122347	ENSG00000178234	GALNT11	63917	28.028	0.132636	0.0438844	3.0224	0.00250776	0.0248501	WT_active
1124	chr1	62454728	62688368	ENSG00000116641	DOCK7	85440	47.6135	0.132717	0.0348152	3.81204	0.00013783	0.00204024	WT_active
1125	chr3	89107524	89482134	ENSG00000044524	EPHA3	2042	77.1388	0.13293	0.0292475	4.54501	5.49e-06	9.96e-05	WT_active
1126	chrX	110194186	110440233	ENSG00000101935	AMMECR1	9949	69.2652	0.13295	0.0276878	4.80174	1.57e-06	2.97e-05	WT_active
1127	chr9	121074863	121177610	ENSG00000119397	CNTRL	11064	26.9193	0.133115	0.044332	3.00268	0.00267612	0.0262299	WT_active
1128	chr1	167809388	167914215	ENSG00000143199	ADCY10	55811	30.2566	0.133293	0.0406748	3.27703	0.00104906	0.0120163	WT_active
1129	chr8	97775057	97853013	ENSG00000104341	LAPTM4B	55353	21.6093	0.133302	0.0481451	2.76876	0.00562706	0.0473619	WT_active
1130	chr2	190408355	190509205	ENSG00000151690	MFSD6	54842	28.7555	0.133356	0.043271	3.08187	0.00205703	0.0211264	WT_active
1131	chr4	174636914	174829314	ENSG00000145451	GLRA3	8001	40.5883	0.133572	0.042332	3.15535	0.00160304	0.0172611	WT_active
1132	chr18	35581117	35711834	ENSG00000141429	GALNT1	2589	31.9124	0.133663	0.0402474	3.32103	0.00089687	0.0105733	WT_active
1133	chr15	49155656	49367869	ENSG00000156958	GALK2	2585	54.3503	0.133666	0.0331232	4.0354	5.45e-05	0.00086745	WT_active
1134	chr9	105447796	105552433	ENSG00000106701	FSD1L	83856	23.517	0.133749	0.0486587	2.74871	0.00598296	0.0496903	WT_active
1135	chr3	174438573	175810552	ENSG00000177694	NAALADL2	254827	307.344	0.133759	0.0223294	5.99026	2.1e-09	4.64e-08	WT_active
1136	chr14	51826195	51979342	ENSG00000186469	GNG2	54331	43.5845	0.133932	0.0356667	3.7551	0.00017327	0.00251587	WT_active
1137	chr11	100687653	100991937	ENSG00000165895	ARHGAP42	143872	78.8067	0.13401	0.0274715	4.87814	1.07e-06	2.06e-05	WT_active
1138	chr3	98732236	98821201	ENSG00000064225	ST3GAL6	10402	22.4876	0.134386	0.0475389	2.82686	0.00470075	0.0413666	WT_active
1139	chr2	32946972	33399509	ENSG00000049323	LTBP1	4052	128.128	0.134695	0.0219433	6.1383	8.34e-10	1.87e-08	WT_active
1140	chr20	53936777	54070594	ENSG00000064787	BCAS1	8537	40.9754	0.134772	0.0347544	3.87784	0.00010539	0.00159603	WT_active
1141	chr14	50532509	50633068	ENSG00000198513	ATL1	51062	24.1136	0.134862	0.0468906	2.87609	0.00402633	0.0367881	WT_active
1142	chr20	9537389	9839041	ENSG00000101349	PAK7	57144	92.8917	0.134938	0.0249791	5.40202	6.59e-08	1.37e-06	WT_active
1143	chr1	55066359	55215113	ENSG00000162402	USP24	23358	35.9364	0.134971	0.0399361	3.37967	0.00072572	0.0088225	WT_active
1144	chr11	107591091	107666779	ENSG00000110675	ELMOD1	55531	18.8642	0.135022	0.0536382	2.51728	0.0118266	0.0830165	WT_active
1145	chr5	24487100	24644978	ENSG00000040731	CDH10	1008	31.2957	0.135233	0.0460927	2.93393	0.00334695	0.0316435	WT_active
1146	chr7	112206588	112343096	ENSG00000198839	ZNF277	11179	34.6411	0.135271	0.0406427	3.3283	0.00087378	0.0103348	WT_active
1147	chr12	65824131	65966295	ENSG00000149948	HMGA2	8091	28.3869	0.135438	0.0446437	3.03376	0.00241527	0.0240825	WT_active
1148	chr20	33993646	34108308	ENSG00000125970	RALY	22913	34.3432	0.135446	0.0412773	3.28136	0.00103309	0.0118875	WT_active
1149	chr8	80967810	81112068	ENSG00000076641	PAG1	55824	40.5685	0.135593	0.0358258	3.7848	0.00015383	0.00224943	WT_active
1150	chr2	227871054	227924344	ENSG00000123977	DAW1	164781	15.602	0.135603	0.0549962	2.46567	0.0136758	0.0928329	WT_active
1151	chr11	82973133	83071923	ENSG00000137502	RAB30	27314	24.9667	0.13653	0.0449733	3.03581	0.00239889	0.0239523	WT_active
1152	chr6	127708072	127918631	ENSG00000172673	THEMIS	387357	48.3854	0.137131	0.0378224	3.62567	0.00028821	0.00400246	WT_active
1153	chr1	95117923	95247225	ENSG00000271092	TMEM56-RWDD3	100527978	34.3052	0.137453	0.040476	3.39592	0.00068398	0.00843594	WT_active
1154	chr5	53883945	54310582	ENSG00000185305	ARL15	54622	111.014	0.137543	0.0251454	5.4699	4.5e-08	9.46e-07	WT_active
1155	chr3	119703022	119767102	ENSG00000183833	MAATS1	89876	16.6871	0.137601	0.0541082	2.54307	0.0109883	0.0787028	WT_active
1156	chr8	104489231	104589024	ENSG00000147650	LRP12	29967	21.3522	0.137726	0.0508671	2.70757	0.00677772	0.0548995	WT_active
1157	chr2	58159243	58241372	ENSG00000115392	FANCL	55120	16.3809	0.137996	0.054331	2.53992	0.0110879	0.0791077	WT_active
1158	chr4	146706638	146945882	ENSG00000137473	TTC29	83894	60.6955	0.138279	0.0327025	4.22839	2.35e-05	0.00039738	WT_active
1159	chr9	97411950	97496125	ENSG00000196116	TDRD7	23424	23.3433	0.138308	0.0481799	2.87066	0.00409615	0.0372138	WT_active
1160	chr18	62187258	62307829	ENSG00000134444	KIAA1468	57614	25.9002	0.138509	0.0459928	3.01153	0.00259938	0.0255822	WT_active
1161	chr12	70242994	70354993	ENSG00000111596	CNOT2	4848	21.5249	0.138556	0.0495078	2.79866	0.00513144	0.0439707	WT_active
1162	chr5	102753981	103031105	ENSG00000145730	PAM	5066	64.6841	0.138657	0.0334035	4.15098	3.31e-05	0.00054729	WT_active
1163	chr4	177728757	177990750	ENSG00000231171	LINC01098	285501	61.3814	0.139197	0.0362844	3.83629	0.00012491	0.0018624	WT_active
1164	chr4	77157151	77433388	ENSG00000138764	CCNG2	901	109.707	0.139479	0.026602	5.24319	1.58e-07	3.2e-06	WT_active
1165	chr7	107923799	108003255	ENSG00000091136	LAMB1	3912	19.0273	0.139591	0.0516153	2.70445	0.00684168	0.0552006	WT_active
1166	chr6	127118604	127197765	ENSG00000146374	RSPO3	84870	18.5095	0.139613	0.052564	2.65605	0.00790609	0.0617497	WT_active
1167	chrX	74732849	74925485	ENSG00000050030	KIAA2022	340533	58.3873	0.139696	0.0336032	4.15722	3.22e-05	0.00053511	WT_active
1168	chr6	47878028	48068689	ENSG00000244694	PTCHD4	442213	50.8739	0.139719	0.0339885	4.11078	3.94e-05	0.00064534	WT_active
1169	chr3	158105855	158545730	ENSG00000174891	RSRC1	51319	96.7504	0.13996	0.026376	5.30632	1.12e-07	2.29e-06	WT_active
1170	chr15	69160584	69272217	ENSG00000138604	GLCE	26035	26.3289	0.140089	0.0449194	3.11867	0.00181666	0.0191048	WT_active
1171	chr2	143938068	144332568	ENSG00000121964	GTDC1	79712	97.915	0.140222	0.0270489	5.18401	2.17e-07	4.38e-06	WT_active
1172	chr1	212035553	212107400	ENSG00000143476	DTL	51514	18.4789	0.140789	0.0535846	2.62741	0.00860385	0.0655657	WT_active
1173	chr5	34838833	34899456	ENSG00000205838	TTC23L	153657	17.7275	0.14082	0.0526129	2.67652	0.0074391	0.0590622	WT_active
1174	chr5	144170832	144485686	ENSG00000183775	KCTD16	57528	89.7691	0.140962	0.0296234	4.75847	1.95e-06	3.65e-05	WT_active
1175	chr11	89177452	89295759	ENSG00000077498	TYR	7299	28.5666	0.140978	0.0449078	3.13929	0.0016936	0.0180742	WT_active
1176	chr3	101222546	101320560	ENSG00000081148	IMPG2	50939	27.2771	0.141106	0.0446522	3.1601	0.00157713	0.0170703	WT_active
1177	chr2	153871913	154453849	ENSG00000144278	GALNT13	114805	130.811	0.141258	0.0301748	4.68132	2.85e-06	5.28e-05	WT_active
1178	chr6	53001279	53061802	ENSG00000112144	ICK	22858	17.4791	0.141716	0.0583492	2.42876	0.0151506	0.0993365	WT_active
1179	chr8	131904088	132013642	ENSG00000132294	EFR3A	23167	24.1954	0.14177	0.0517641	2.73876	0.00616709	0.0509262	WT_active
1180	chr2	216412414	216483053	ENSG00000138375	SMARCAL1	50485	20.3757	0.142051	0.0556198	2.55396	0.0106506	0.0771555	WT_active
1181	chr7	123452400	123535077	ENSG00000164675	IQUB	154865	19.5514	0.142112	0.0544843	2.6083	0.00909919	0.0684005	WT_active
1182	chr14	26443093	26597754	ENSG00000139910	NOVA1	4857	28.1384	0.142711	0.0506903	2.81535	0.00487242	0.042455	WT_active
1183	chr2	112055223	112119318	ENSG00000153214	TMEM87B	84910	13.9029	0.142742	0.0558934	2.55383	0.0106545	0.0771555	WT_active
1184	chr15	61852389	62060473	ENSG00000129003	VPS13C	54832	40.4864	0.143001	0.0384756	3.71667	0.00020186	0.00288078	WT_active
1185	chr1	227563543	227677443	ENSG00000181450	ZNF678	339500	32.9697	0.143176	0.0406015	3.52636	0.00042131	0.00557287	WT_active
1186	chr3	142724074	142807888	ENSG00000144935	TRPC1	7220	17.4107	0.143329	0.0590114	2.42884	0.0151472	0.0993365	WT_active
1187	chr6	117288300	117425855	ENSG00000047936	ROS1	6098	37.4824	0.143557	0.0417823	3.43583	0.00059074	0.00745167	WT_active
1188	chr4	186208979	186258471	ENSG00000164344	KLKB1	3818	14.3788	0.14361	0.0562819	2.55162	0.0107222	0.0773351	WT_active
1189	chr1	29236516	29326813	ENSG00000060656	PTPRU	10076	32.2582	0.143646	0.0426779	3.36582	0.00076315	0.00914643	WT_active
1190	chr5	123512099	123617045	ENSG00000151292	CSNK1G3	1456	21.2781	0.143647	0.0495919	2.89658	0.00377255	0.0350694	WT_active
1191	chr7	13891228	13991425	ENSG00000006468	ETV1	2115	21.783	0.144304	0.0547254	2.63687	0.00836758	0.0642406	WT_active
1192	chr5	110289233	110738956	ENSG00000186952	TMEM232	642987	109.589	0.145419	0.0291412	4.99015	6.03e-07	1.18e-05	WT_active
1193	chr5	107859035	108382098	ENSG00000145743	FBXL17	64839	120.58	0.14585	0.0264575	5.51262	3.54e-08	7.5e-07	WT_active
1194	chr2	113215997	113278950	ENSG00000125618	PAX8	7849	20.5442	0.145899	0.0537784	2.71296	0.0066685	0.05432	WT_active
1195	chr5	81413021	81751797	ENSG00000145687	SSBP2	23635	72.535	0.1459	0.0316612	4.60818	4.06e-06	7.44e-05	WT_active
1196	chr14	52004803	52069228	ENSG00000087303	NID2	22795	17.9059	0.146238	0.0548008	2.66855	0.007618	0.0601513	WT_active
1197	chr5	121961961	122075570	ENSG00000151304	SRFBP1	153443	25.0528	0.146523	0.0479847	3.05355	0.00226153	0.022914	WT_active
1198	chr3	171061339	171460408	ENSG00000154310	TNIK	23043	111.808	0.146599	0.0235035	6.23731	4.45e-10	1.01e-08	WT_active
1199	chr1	110150486	110202202	ENSG00000197106	SLC6A17	388662	19.8221	0.146686	0.0554353	2.64607	0.00814341	0.0628879	WT_active
1200	chr6	52420308	52495785	ENSG00000096093	EFHC1	114327	19.0713	0.146843	0.0516701	2.84193	0.0044841	0.0399056	WT_active
1201	chr5	115841481	115914081	ENSG00000177879	AP3S1	1176	17.5135	0.147116	0.0559376	2.63	0.00853852	0.0651712	WT_active
1202	chr9	108867517	108934116	ENSG00000070061	IKBKAP	8518	19.2123	0.147413	0.0547294	2.69348	0.00707103	0.0567019	WT_active
1203	chr3	138187248	138298389	ENSG00000114098	ARMC8	25852	28.6216	0.147465	0.0428691	3.4399	0.00058193	0.00735994	WT_active
1204	chr2	168834132	168913371	ENSG00000152253	SPC25	57405	21.9894	0.147627	0.0472389	3.12512	0.00177731	0.0188283	WT_active
1205	chr3	193593144	193697823	ENSG00000198836	OPA1	4976	24.8478	0.148113	0.0492212	3.00912	0.00262007	0.0257506	WT_active
1206	chr6	127438406	127519355	ENSG00000255330	C6ORF174	387104	19.9211	0.148271	0.052027	2.84988	0.00437358	0.0391666	WT_active
1207	chr6	78935867	79078236	ENSG00000146247	PHIP	55023	27.4089	0.148426	0.0459623	3.22931	0.00124091	0.0139333	WT_active
1208	chr3	171600405	171810950	ENSG00000075651	PLD1	5337	55.9393	0.148741	0.0302805	4.91209	9.01e-07	1.74e-05	WT_active
1209	chr7	90245174	90311063	ENSG00000105792	C7orf63	79846	14.4641	0.148862	0.0571665	2.60401	0.00921403	0.0690837	WT_active
1210	chr6	111660332	111873452	ENSG00000010810	FYN	2534	63.3492	0.148863	0.0291986	5.0983	3.43e-07	6.85e-06	WT_active
1211	chr2	187464230	187565760	ENSG00000003436	TFPI	7035	23.0051	0.149015	0.051844	2.87429	0.00404937	0.0369051	WT_active
1212	chr2	120013005	120179119	ENSG00000115109	EPB41L5	57669	40.6467	0.149755	0.0363006	4.12541	3.7e-05	0.00060702	WT_active
1213	chr7	95478444	95540232	ENSG00000005981	ASB4	51666	17.2199	0.149807	0.0553173	2.70814	0.00676611	0.0548363	WT_active
1214	chr6	55434369	55579214	ENSG00000146151	HMGCLL1	54511	33.9097	0.14981	0.0436081	3.43537	0.00059175	0.00745785	WT_active
1215	chr9	4985033	5128183	ENSG00000096968	JAK2	3717	34.7018	0.150576	0.0411113	3.66265	0.00024962	0.00351126	WT_active
1216	chr15	77420412	77485607	ENSG00000140382	HMG20A	10363	16.2285	0.151032	0.0549964	2.74622	0.00602869	0.0500209	WT_active
1217	chr4	94207611	94291292	ENSG00000163104	SMARCAD1	56916	17.3178	0.151613	0.0557592	2.71907	0.00654656	0.0535689	WT_active
1218	chr9	124353466	124415444	ENSG00000136930	PSMB7	5695	15.5415	0.151693	0.0550534	2.75539	0.0058623	0.0489987	WT_active
1219	chr1	75796882	75913238	ENSG00000057468	MSH4	4438	28.7537	0.152115	0.0480312	3.16701	0.00154013	0.0167085	WT_active
1220	chr4	122152333	122362758	ENSG00000138688	KIAA1109	84162	45.7002	0.152299	0.0367686	4.14209	3.44e-05	0.00056775	WT_active
1221	chr6	46549580	46652830	ENSG00000146233	CYP39A1	51302	25.9083	0.152305	0.0482567	3.15613	0.00159877	0.017228	WT_active
1222	chr2	195737703	196068812	ENSG00000118997	DNAH7	56171	80.6141	0.152463	0.0307792	4.95343	7.29e-07	1.41e-05	WT_active
1223	chr7	37848597	37900401	ENSG00000086288	NME8	51314	14.3561	0.153299	0.0626026	2.44876	0.014335	0.0960863	WT_active
1224	chr8	109240919	109334385	ENSG00000120526	NUDCD1	84955	21.7545	0.153409	0.0497024	3.08656	0.00202488	0.0208236	WT_active
1225	chr9	105558130	105641118	ENSG00000106692	FKTN	2218	19.7506	0.153579	0.056228	2.73136	0.0063074	0.0519028	WT_active
1226	chr14	30622112	30735812	ENSG00000092108	SCFD1	23256	23.7393	0.153892	0.0493529	3.1182	0.0018196	0.0191078	WT_active
1227	chr5	100806935	100903266	ENSG00000113532	ST8SIA4	7903	19.7665	0.153979	0.0568122	2.71031	0.00672206	0.0545722	WT_active
1228	chr5	52989326	53094779	ENSG00000164171	ITGA2	3673	26.3716	0.154056	0.044359	3.47294	0.00051479	0.00665048	WT_active
1229	chr6	143940300	144064599	ENSG00000118495	PLAGL1	5325	36.2283	0.15421	0.0416328	3.70404	0.00021219	0.00300827	WT_active
1230	chr18	73151241	73264480	ENSG00000263711	RP11-169F17.1	400655	25.3258	0.154422	0.0480473	3.21395	0.00130921	0.014565	WT_active
1231	chr6	106571971	106629487	ENSG00000130347	RTN4IP1	84816	15.6285	0.15443	0.0634864	2.43249	0.0149953	0.0987678	WT_active
1232	chr2	64524305	64593005	ENSG00000119844	AFTPH	54812	13.9477	0.15444	0.0608083	2.53979	0.011092	0.0791077	WT_active
1233	chr5	75068275	75236878	ENSG00000145700	ANKRD31	256006	44.0948	0.15457	0.0364251	4.24352	2.2e-05	0.00037413	WT_active
1234	chr5	129460265	129738683	ENSG00000145808	ADAMTS19	171019	60.8738	0.154701	0.0353692	4.3739	1.22e-05	0.00021252	WT_active
1235	chr11	74807739	74949200	ENSG00000166435	XRRA1	143570	40.3668	0.155079	0.0362779	4.27474	1.91e-05	0.00033002	WT_active
1236	chr6	127968779	128520674	ENSG00000152894	PTPRK	5796	122.398	0.155379	0.0246478	6.30395	2.9e-10	6.62e-09	WT_active
1237	chr12	95867048	95942974	ENSG00000165972	CCDC38	120935	20.1045	0.155605	0.0488146	3.18768	0.00143418	0.0157248	WT_active
1238	chr6	55106460	55282620	ENSG00000137252	HCRTR2	3062	39.8522	0.155733	0.0395256	3.94004	8.15e-05	0.00124823	WT_active
1239	chr4	144646021	144745271	ENSG00000164161	HHIP	64399	21.1709	0.155915	0.0513414	3.03683	0.00239077	0.0239044	WT_active
1240	chr14	63204114	63293219	ENSG00000126785	RHOJ	57381	25.0084	0.156897	0.0444134	3.53264	0.00041143	0.00545217	WT_active
1241	chr1	64745095	64833232	ENSG00000162437	RAVER2	55225	20.7188	0.15697	0.0545287	2.87866	0.00399367	0.036536	WT_active
1242	chr4	48986247	49062081	ENSG00000109182	CWH43	80157	22.5515	0.157508	0.051739	3.04428	0.00233238	0.0233892	WT_active
1243	chr7	120273668	120750331	ENSG00000184408	KCND2	3751	109.316	0.157935	0.0261759	6.03359	1.6e-09	3.57e-08	WT_active
1244	chr2	68467561	68655862	ENSG00000169621	APLF	200558	49.2427	0.157941	0.0338635	4.66406	3.1e-06	5.72e-05	WT_active
1245	chr2	101397361	101474703	ENSG00000196460	RFX8	731220	24.2771	0.157969	0.0468352	3.37287	0.00074389	0.00896771	WT_active
1246	chr6	115931149	116060758	ENSG00000111816	FRK	2444	32.2836	0.158123	0.041475	3.81249	0.00013757	0.00203859	WT_active
1247	chr1	215005775	215237093	ENSG00000082482	KCNK2	3776	55.5052	0.158602	0.0342407	4.63199	3.62e-06	6.65e-05	WT_active
1248	chr1	84298366	84389957	ENSG00000203943	SAMD13	148418	25.8635	0.158911	0.0465297	3.41525	0.00063723	0.00796147	WT_active
1249	chr12	109477402	109536705	ENSG00000151148	UBE3B	89910	21.1487	0.159097	0.0508598	3.12814	0.00175915	0.0186771	WT_active
1250	chr7	117276631	117323289	ENSG00000105989	WNT2	7472	14.7017	0.159175	0.059425	2.67859	0.00739334	0.0588284	WT_active
1251	chr5	50665899	50846522	ENSG00000151883	PARP8	79668	38.7598	0.161278	0.0377916	4.26756	1.98e-05	0.00034001	WT_active
1252	chr12	65278643	65488244	ENSG00000174099	MSRB3	253827	49.038	0.16303	0.0338442	4.81708	1.46e-06	2.76e-05	WT_active
1253	chr11	27365961	27472775	ENSG00000205213	LGR4	55366	24.6276	0.163925	0.0475886	3.44462	0.00057186	0.00725162	WT_active
1254	chr3	39107704	39138903	ENSG00000168026	TTC21A	199223	12.4727	0.164041	0.0667536	2.45741	0.0139942	0.0943728	WT_active
1255	chrX	106802680	106876145	ENSG00000133138	TBC1D8B	54885	16.2697	0.16434	0.0561518	2.92672	0.0034256	0.0323024	WT_active
1256	chr12	101155493	101210407	ENSG00000256870	SLC5A8	160728	15.4529	0.16437	0.0570987	2.87869	0.00399331	0.036536	WT_active
1257	chr4	78776342	78916372	ENSG00000138756	BMP2K	55589	29.5268	0.164548	0.0405282	4.06008	4.91e-05	0.00078645	WT_active
1258	chr17	63484817	63521848	ENSG00000264813	ACE	NaN	13.2774	0.164825	0.0619077	2.66244	0.0077577	0.0608214	WT_active
1259	chr6	110424687	110476641	ENSG00000004809	SLC22A16	85413	16.5	0.165011	0.0575038	2.86957	0.00411033	0.0372956	WT_active
1260	chr11	94415578	94493908	ENSG00000020922	MRE11A	4361	19.2205	0.165524	0.053905	3.07065	0.00213591	0.0217933	WT_active
1261	chr9	99104038	99154192	ENSG00000106799	TGFBR1	7046	13.7804	0.165539	0.0626418	2.64262	0.00822663	0.0634743	WT_active
1262	chr12	75275979	75390928	ENSG00000180881	CAPS2	84698	23.8862	0.165752	0.0488784	3.3911	0.00069612	0.00857105	WT_active
1263	chr2	165469647	165689407	ENSG00000178662	CSRNP3	80034	52.225	0.166588	0.0361351	4.61013	4.02e-06	7.38e-05	WT_active
1264	chr2	101991844	102028544	ENSG00000115590	IL1R2	7850	12.4466	0.166714	0.0616226	2.70541	0.00682204	0.0551346	WT_active
1265	chr10	58513140	58831437	ENSG00000122870	BICC1	80114	77.7406	0.166794	0.026794	6.22505	4.81e-10	1.09e-08	WT_active
1266	chr8	39743735	39838289	ENSG00000104755	ADAM2	2515	21.1186	0.167056	0.0516203	3.23625	0.00121111	0.0136421	WT_active
1267	chr5	64165844	64372869	ENSG00000164197	RNF180	285671	51.8767	0.167151	0.0345282	4.84102	1.29e-06	2.47e-05	WT_active
1268	chr8	94378377	94436952	ENSG00000265817	FSBP	25788	12.2976	0.167245	0.0643968	2.5971	0.00940139	0.0702328	WT_active
1269	chr8	78516139	78605267	ENSG00000171033	PKIA	5569	19.2502	0.16744	0.0556956	3.00634	0.00264413	0.0259341	WT_active
1270	chr20	45363200	45410610	ENSG00000254806	SYS1-DBNDD2	767557	13.5654	0.167812	0.0623427	2.69177	0.00710738	0.0568354	WT_active
1271	chr3	93980139	94055668	ENSG00000169379	ARL13B	200894	14.6533	0.168433	0.0591241	2.8488	0.00438842	0.0392707	WT_active
1272	chr9	96816472	96875623	ENSG00000196597	ZNF782	158431	14.2724	0.168507	0.0603695	2.79126	0.00525038	0.0447996	WT_active
1273	chr6	108986437	109094819	ENSG00000080546	SESN1	27244	24.512	0.168741	0.0486614	3.46765	0.00052504	0.00673484	WT_active
1274	chr7	121873089	122062036	ENSG00000106278	PTPRZ1	5803	44.4974	0.168966	0.0420617	4.0171	5.89e-05	0.00093453	WT_active
1275	chr16	46580554	46621626	ENSG00000171241	SHCBP1	79801	10.0488	0.169147	0.0678707	2.4922	0.0126955	0.0873982	WT_active
1276	chr11	22193176	22283357	ENSG00000171714	ANO5	203859	19.3433	0.169808	0.0516243	3.28929	0.00100439	0.0116446	WT_active
1277	chr21	26917912	26966513	ENSG00000154736	ADAMTS5	11096	12.3696	0.169995	0.0600422	2.83126	0.00463644	0.0409108	WT_active
1278	chr1	196225779	196609225	ENSG00000162687	KCNT2	343450	80.1285	0.170279	0.0344748	4.93923	7.84e-07	1.52e-05	WT_active
1279	chr18	35452230	35497991	ENSG00000153391	INO80C	125476	12.0854	0.170824	0.0668473	2.55544	0.0106053	0.0769151	WT_active
1280	chr2	210431249	210477652	ENSG00000115365	LANCL1	10314	12.6491	0.170843	0.0701717	2.43464	0.0149064	0.0986097	WT_active
1281	chr5	115578642	115626161	ENSG00000251201	TMED7-TICAM2	100302736	11.7059	0.171068	0.0650367	2.63033	0.00853009	0.0651712	WT_active
1282	chr8	115408496	115809673	ENSG00000104447	TRPS1	7227	94.5386	0.171137	0.025691	6.66136	2.71e-11	6.36e-10	WT_active
1283	chr3	108043298	108091025	ENSG00000196776	CD47	961	11.4104	0.171247	0.0702117	2.43901	0.0147277	0.0976969	WT_active
1284	chr7	15611212	15686812	ENSG00000106511	MEOX2	4223	15.564	0.172275	0.0618454	2.78558	0.00534329	0.045344	WT_active
1285	chr3	132417526	132539032	ENSG00000138246	DNAJC13	23317	26.1955	0.172717	0.0481573	3.58652	0.00033512	0.00456682	WT_active
1286	chr5	136132845	136188747	ENSG00000113658	SMAD5	4090	13.4025	0.172809	0.0621167	2.782	0.00540244	0.0457384	WT_active
1287	chr6	29355230	29431967	ENSG00000243729	OR5V1	81696	19.4913	0.173742	0.0523098	3.32141	0.00089564	0.0105673	WT_active
1288	chr5	10353703	10440388	ENSG00000145495	38777	10299	20.2759	0.173742	0.0487897	3.56105	0.00036938	0.00497612	WT_active
1289	chr12	96000828	96043520	ENSG00000111144	LTA4H	4048	10.6017	0.17393	0.0685867	2.53591	0.0112156	0.0798947	WT_active
1290	chr1	109548611	109618321	ENSG00000065135	GNAI3	2773	18.0779	0.174541	0.0562176	3.10473	0.00190452	0.019855	WT_active
1291	chr6	131573966	131628229	ENSG00000112282	MED23	9439	12.2571	0.174605	0.0637822	2.73752	0.00619044	0.0510897	WT_active
1292	chr10	49818279	49970203	ENSG00000227345	PARG	8505	27.4685	0.174868	0.0433028	4.03826	5.38e-05	0.0008579	WT_active
1293	chr8	98189833	98294393	ENSG00000104361	NIPAL2	79815	27.3219	0.175164	0.0428109	4.09157	4.28e-05	0.00069489	WT_active
1294	chrX	38269163	38327564	ENSG00000156313	RPGR	6103	13.635	0.175244	0.0570604	3.07121	0.00213195	0.0217695	WT_active
1295	chr2	162267079	162318703	ENSG00000115267	IFIH1	64135	12.1505	0.175455	0.0695048	2.52436	0.0115909	0.0818401	WT_active
1296	chr2	190189735	190344193	ENSG00000198130	HIBCH	26275	40.4154	0.17578	0.0388563	4.52386	6.07e-06	0.00010971	WT_active
1297	chr1	65420652	65641559	ENSG00000116678	LEPR	3953	51.8765	0.175911	0.0332264	5.29433	1.19e-07	2.43e-06	WT_active
1298	chr7	121348851	121396364	ENSG00000196937	FAM3C	10447	10.1466	0.175945	0.0699838	2.51408	0.0119343	0.0836098	WT_active
1299	chr17	48997412	49055650	ENSG00000159217	IGF2BP1	10642	15.2365	0.176947	0.0616593	2.86975	0.00410801	0.0372956	WT_active
1300	chrX	106611930	106679442	ENSG00000147231	CXorf57	55086	14.9888	0.176983	0.0611329	2.89505	0.00379095	0.0351951	WT_active
1301	chr19	55891699	55932336	ENSG00000173572	NLRP13	126204	12.9971	0.177146	0.0644033	2.75057	0.00594926	0.0495333	WT_active
1302	chr12	88049014	88142216	ENSG00000198707	CEP290	80184	17.8711	0.177378	0.055825	3.17739	0.00148606	0.0161827	WT_active
1303	chr3	108160812	108222570	ENSG00000114446	IFT57	55081	14.6078	0.177508	0.0642362	2.76336	0.00572102	0.0479847	WT_active
1304	chr4	119494395	119628991	ENSG00000138735	PDE5A	8654	29.9248	0.177535	0.0443759	4.00071	6.32e-05	0.00099185	WT_active
1305	chr8	90001405	90052092	ENSG00000104325	DECR1	1666	13.6702	0.178101	0.0612556	2.90751	0.00364318	0.034092	WT_active
1306	chr1	117863485	117929630	ENSG00000196505	GDAP2	54834	16.7141	0.179878	0.0608049	2.95828	0.00309365	0.0296571	WT_active
1307	chrX	135520659	135582510	ENSG00000165359	DDX26B	203522	17.0217	0.180504	0.052867	3.4143	0.00063946	0.00797555	WT_active
1308	chr3	150541994	150603228	ENSG00000120742	SERP1	27230	13.1421	0.180504	0.0643412	2.80541	0.00502518	0.0433851	WT_active
1309	chr1	185157080	185291765	ENSG00000116668	SWT1	54823	32.9435	0.180742	0.0406247	4.44907	8.62e-06	0.00015294	WT_active
1310	chr1	46675159	46719064	ENSG00000159658	EFCAB14	9813	12.551	0.181709	0.0690741	2.63063	0.0085226	0.0651532	WT_active
1311	chr6	130365734	130443063	ENSG00000164484	TMEM200A	114801	19.6893	0.182058	0.053175	3.42376	0.00061761	0.00772975	WT_active
1312	chr3	43079232	43106076	ENSG00000144647	POMGNT2	84892	9.99783	0.182863	0.0728496	2.51015	0.012068	0.0841376	WT_active
1313	chr7	81699006	81770438	ENSG00000019991	HGF	3082	14.2461	0.18427	0.0625459	2.94616	0.00321749	0.0306203	WT_active
1314	chr2	162371407	162838730	ENSG00000184611	KCNH7	90134	105.401	0.185082	0.0298103	6.20866	5.34e-10	1.2e-08	WT_active
1315	chr3	108589682	108694846	ENSG00000198919	DZIP3	9666	24.5685	0.185161	0.0480542	3.85316	0.0001166	0.00175121	WT_active
1316	chr2	216498189	216579180	ENSG00000197756	RPL37A	6168	25.7917	0.185881	0.0465342	3.9945	6.48e-05	0.0010149	WT_active
1317	chr2	161136908	161236221	ENSG00000136560	TANK	10010	22.2908	0.187772	0.0460735	4.07549	4.59e-05	0.00074138	WT_active
1318	chr16	90056566	90092072	ENSG00000126856	PRDM7	11105	9.78885	0.189245	0.071405	2.6503	0.00804195	0.0625061	WT_active
1319	chr11	74748868	74842413	ENSG00000166439	RNF169	254225	20.4102	0.189386	0.0514197	3.68314	0.00023038	0.0032565	WT_active
1320	chr1	186311652	186375693	ENSG00000047410	TPR	7175	12.3496	0.189437	0.0688289	2.75229	0.00591793	0.0493777	WT_active
1321	chr8	123768456	123815452	ENSG00000176853	FAM91A1	157769	10.5139	0.190354	0.0748804	2.54211	0.0110187	0.0788424	WT_active
1322	chr11	95789965	95832693	ENSG00000166037	CEP57	9702	10.2672	0.190556	0.0672381	2.83404	0.00459634	0.0406316	WT_active
1323	chr7	136868669	137020255	ENSG00000181072	CHRM2	1129	37.9048	0.190577	0.0397658	4.79248	1.65e-06	3.1e-05	WT_active
1324	chr5	74721204	74767371	ENSG00000164347	GFM2	84340	10.655	0.190582	0.0687921	2.77041	0.0055986	0.0471775	WT_active
1325	chr7	141656728	141702153	ENSG00000257093	KIAA1147	57189	14.3575	0.190759	0.0648214	2.94284	0.00325211	0.0308887	WT_active
1326	chr1	59893308	59926790	ENSG00000134716	CYP2J2	1573	10.9635	0.192369	0.075471	2.54892	0.0108058	0.07763	WT_active
1327	chr2	165747591	165794682	ENSG00000115339	GALNT3	2591	10.6955	0.1937	0.0728805	2.65778	0.00786574	0.0614679	WT_active
1328	chr2	74654228	74683853	ENSG00000135622	SEMA4F	10505	10.3656	0.193835	0.0735332	2.63602	0.00838839	0.064366	WT_active
1329	chr7	16753535	16784536	ENSG00000106537	TSPAN13	27075	7.63752	0.194336	0.0789822	2.4605	0.0138743	0.0937925	WT_active
1330	chr5	96390415	96434143	ENSG00000175426	PCSK1	5122	12.6097	0.194403	0.0672326	2.89151	0.00383399	0.0355032	WT_active
1331	chr4	121879027	121951754	ENSG00000138741	TRPC3	7222	19.5672	0.194546	0.0539477	3.6062	0.00031072	0.00426697	WT_active
1332	chr2	165989160	166128047	ENSG00000144285	SCN1A	6323	30.3033	0.194873	0.0459256	4.24325	2.2e-05	0.00037414	WT_active
1333	chrX	136848004	136880764	ENSG00000147274	RBMX	27316	7.92058	0.195155	0.0794066	2.45767	0.0139842	0.0943493	WT_active
1334	chr5	80487969	80542563	ENSG00000152380	FAM151B	167555	13.3002	0.195763	0.0658273	2.97389	0.00294051	0.0284348	WT_active
1335	chr12	56416373	56449403	ENSG00000111602	TIMELESS	8914	9.65097	0.195992	0.0709805	2.76122	0.00575867	0.0482248	WT_active
1336	chr4	127781821	127840733	ENSG00000164070	HSPA4L	22824	11.4502	0.196106	0.0743474	2.6377	0.00834708	0.0641515	WT_active
1337	chr5	83471465	83582303	ENSG00000038427	VCAN	1462	24.2824	0.197493	0.0493095	4.00518	6.2e-05	0.00097543	WT_active
1338	chr1	78889764	79006718	ENSG00000162618	ELTD1	64123	25.2521	0.197607	0.0491863	4.01753	5.88e-05	0.00093385	WT_active
1339	chr8	11284416	11328146	ENSG00000104643	MTMR9	66036	10.9795	0.198095	0.0703664	2.8152	0.00487475	0.042455	WT_active
1340	chr3	194640788	194672477	ENSG00000041802	LSG1	55341	8.9904	0.198516	0.0807472	2.45849	0.0139521	0.0941768	WT_active
1341	chr4	47847233	47914667	ENSG00000170448	NFXL1	152518	14.4903	0.198643	0.0622232	3.19243	0.0014108	0.0155274	WT_active
1342	chr14	52553148	52637713	ENSG00000180998	GPR137C	283554	19.8438	0.198873	0.0536619	3.70604	0.00021053	0.00298755	WT_active
1343	chr7	127346790	127431924	ENSG00000048405	ZNF800	168850	21.5585	0.199313	0.0478033	4.16945	3.05e-05	0.00050895	WT_active
1344	chr8	23020133	23069179	ENSG00000120889	TNFRSF10B	8795	11.8868	0.199978	0.0669983	2.98483	0.00283737	0.0274927	WT_active
1345	chr20	38127387	38166578	ENSG00000198959	TGM2	7052	11.3042	0.201703	0.070681	2.8537	0.00432128	0.0388283	WT_active
1346	chr4	78887127	78939438	ENSG00000163291	PAQR3	152559	12.955	0.203431	0.0680891	2.98772	0.00281063	0.0273439	WT_active
1347	chr1	207880972	207911402	ENSG00000174059	CD34	947	9.70415	0.20375	0.0787558	2.58712	0.00967823	0.0717802	WT_active
1348	chr6	117675502	117710640	ENSG00000153989	NUS1	116150	8.38549	0.203899	0.0807042	2.5265	0.0115205	0.081463	WT_active
1349	chr1	15465909	15491400	ENSG00000215704	CELA2B	51032	9.11614	0.204778	0.0765198	2.67615	0.00744741	0.0590956	WT_active
1350	chr3	100334701	100361635	ENSG00000114021	NIT2	56954	7.72695	0.2065	0.0789492	2.61561	0.00890686	0.0673763	WT_active
1351	chr5	72320367	72368395	ENSG00000049883	PTCD2	79810	12.955	0.207471	0.0643699	3.2231	0.00126812	0.0142065	WT_active
1352	chr12	26973195	27014434	ENSG00000064115	TM7SF3	51768	11.3525	0.208035	0.0690412	3.0132	0.00258507	0.0254587	WT_active
1353	chr4	39045039	39126857	ENSG00000109790	KLHL5	51088	17.2092	0.208172	0.0564691	3.68647	0.00022739	0.00321735	WT_active
1354	chr1	192316992	192367285	ENSG00000253148	RGS21	431704	10.366	0.20838	0.0743732	2.80181	0.0050817	0.0436923	WT_active
1355	chr2	176269395	176338025	ENSG00000128654	MTX2	10651	14.5548	0.208477	0.0645243	3.23098	0.00123367	0.0138636	WT_active
1356	chr1	171781664	171814023	ENSG00000010165	METTL13	51603	10.5305	0.208984	0.0756133	2.76385	0.00571235	0.0479398	WT_active
1357	chr12	96907223	96953777	ENSG00000139350	NEDD1	121441	9.15822	0.210018	0.0798497	2.63017	0.00853433	0.0651712	WT_active
1358	chr12	43758944	43789543	ENSG00000198001	IRAK4	51135	7.60512	0.211017	0.0809943	2.60533	0.00917854	0.0688892	WT_active
1359	chr3	33798352	33869707	ENSG00000170248	PDCD6IP	10015	14.4403	0.21169	0.0627	3.37624	0.00073484	0.00889236	WT_active
1360	chr1	86346824	86396342	ENSG00000122417	ODF2L	57489	9.54623	0.212544	0.0828207	2.56632	0.0102784	0.0749967	WT_active
1361	chr7	124822386	124929983	ENSG00000128513	POT1	25913	23.2129	0.212761	0.0514283	4.13705	3.52e-05	0.00057837	WT_active
1362	chr20	18288283	18316996	ENSG00000125846	ZNF133	7692	7.58119	0.213061	0.086558	2.46148	0.0138365	0.0936826	WT_active
1363	chr6	43509702	43529585	ENSG00000171453	POLR1C	9533	6.20158	0.213179	0.0878081	2.42778	0.0151914	0.099514	WT_active
1364	chr21	25734570	25772460	ENSG00000154727	GABPA	2551	7.80168	0.21362	0.0815762	2.61866	0.00882767	0.0669529	WT_active
1365	chr16	66552563	66579135	ENSG00000254788	CKLF-CMTM1	100529251	7.2078	0.214108	0.0852699	2.51095	0.0120407	0.0839961	WT_active
1366	chr2	112275594	112340063	ENSG00000188177	ZC3H6	376940	13.5603	0.214237	0.0636501	3.36586	0.00076307	0.00914643	WT_active
1367	chr3	131462212	131502983	ENSG00000114686	MRPL3	11222	9.94971	0.214507	0.076566	2.8016	0.005085	0.0436923	WT_active
1368	chr17	30248195	30292056	ENSG00000108578	BLMH	642	11.9896	0.215623	0.0655717	3.28835	0.00100776	0.0116706	WT_active
1369	chr6	127472794	127519191	ENSG00000214338	SOGA3	NaN	11.3843	0.216095	0.0696861	3.10097	0.00192886	0.0200249	WT_active
1370	chr2	46490750	46542557	ENSG00000250565	ATP6V1E2	90423	16.6013	0.216142	0.0543484	3.97697	6.98e-05	0.00108446	WT_active
1371	chr4	133149315	133208606	ENSG00000138650	PCDH10	57575	10.254	0.216425	0.0708995	3.05256	0.00226902	0.0229577	WT_active
1372	chr4	147480917	147544954	ENSG00000151617	EDNRA	1909	16.9362	0.216502	0.0526906	4.10892	3.98e-05	0.00064981	WT_active
1373	chr20	59863563	59933655	ENSG00000196074	SYCP2	10388	12.8487	0.217799	0.072913	2.9871	0.00281634	0.0273625	WT_active
1374	chr11	31369840	31431849	ENSG00000170946	DNAJC24	120526	14.568	0.218975	0.0634472	3.4513	0.00055789	0.00710567	WT_active
1375	chr1	207104262	207144972	ENSG00000123838	C4BPA	722	11.8152	0.221246	0.0671311	3.29573	0.00098168	0.0114328	WT_active
1376	chr7	130293134	130324180	ENSG00000128510	CPA4	51200	9.81714	0.22251	0.0747007	2.97869	0.00289485	0.0280121	WT_active
1377	chr15	49620980	49656232	ENSG00000104047	DTWD1	56986	7.98915	0.222906	0.0851728	2.61711	0.00886784	0.0672221	WT_active
1378	chr4	155666711	155732349	ENSG00000164116	GUCY1A3	2982	15.9381	0.231247	0.0633975	3.64758	0.00026473	0.00370206	WT_active
1379	chr2	19910260	19990131	ENSG00000118965	WDR35	57539	18.274	0.23253	0.053148	4.37514	1.21e-05	0.00021157	WT_active
1380	chr2	171522247	171558133	ENSG00000071967	CYBRD1	79901	8.01612	0.232585	0.0820124	2.83597	0.0045687	0.0404865	WT_active
1381	chr8	81657961	81686693	ENSG00000133731	IMPA1	3612	6.75333	0.233091	0.0888384	2.62377	0.00869633	0.0661306	WT_active
1382	chr15	51723011	51751585	ENSG00000140280	LYSMD2	256586	7.80238	0.234252	0.0823436	2.84482	0.00444372	0.039647	WT_active
1383	chr7	106865278	106907145	ENSG00000105851	PIK3CG	5294	11.9476	0.234451	0.0668102	3.5092	0.00044945	0.00590178	WT_active
1384	chr5	33523535	33892192	ENSG00000151388	ADAMTS12	81792	100.829	0.234691	0.0253854	9.2451	2.35e-20	7.32e-19	WT_active
1385	chr6	88139864	88166359	ENSG00000118432	CNR1	1268	8.11882	0.235382	0.0846811	2.77963	0.00544214	0.0460474	WT_active
1386	chr3	28315003	28349127	ENSG00000163512	AZI2	64343	6.66768	0.235738	0.0882678	2.67072	0.00756899	0.0598299	WT_active
1387	chr11	130875436	130916509	ENSG00000120451	SNX19	399979	11.4496	0.238431	0.0715078	3.33433	0.00085505	0.0101467	WT_active
1388	chr4	140524158	140553770	ENSG00000179387	ELMOD2	255520	6.67959	0.238851	0.0892802	2.6753	0.00746617	0.0591793	WT_active
1389	chr6	28571630	28616212	ENSG00000232040	ZBED9	114821	10.3957	0.239101	0.0706911	3.38233	0.00071874	0.0087597	WT_active
1390	chr12	75334639	75370560	ENSG00000173401	GLIPR1L1	256710	6.48602	0.241	0.0891467	2.70341	0.00686317	0.055312	WT_active
1391	chr6	122443354	122471822	ENSG00000111897	SERINC1	57515	5.89498	0.24262	0.093256	2.60165	0.00927765	0.0694592	WT_active
1392	chr9	113255835	113275589	ENSG00000176386	CDC26	246184	5.90396	0.246631	0.0942536	2.61667	0.0088792	0.0672376	WT_active
1393	chr8	27733311	27772653	ENSG00000147419	CCDC25	55246	11.2631	0.247466	0.073109	3.38489	0.00071207	0.00872267	WT_active
1394	chr6	143450807	143490010	ENSG00000034693	PEX3	8504	8.70224	0.2475	0.0838148	2.95294	0.00314763	0.0300256	WT_active
1395	chr2	190504342	190534722	ENSG00000189362	TMEM194B	100131211	8.92474	0.247972	0.0793796	3.12387	0.00178488	0.018869	WT_active
1396	chr3	69084944	69106066	ENSG00000144746	ARL6IP5	10550	4.58281	0.248282	0.102255	2.42807	0.0151796	0.0994816	WT_active
1397	chr6	155257509	155314493	ENSG00000029639	TFB1M	51106	14.2013	0.248292	0.0599554	4.14128	3.45e-05	0.00056846	WT_active
1398	chr1	109603267	109619929	ENSG00000134183	GNAT2	2780	5.74125	0.252179	0.102046	2.47123	0.0134648	0.0918767	WT_active
1399	chr22	36189124	36204840	ENSG00000100336	APOL4	80832	5.90552	0.253627	0.0931585	2.72253	0.00647833	0.0530708	WT_active
1400	chr6	49834257	49877096	ENSG00000124812	CRISP1	167	11.2641	0.253839	0.0750188	3.38367	0.00071525	0.00873198	WT_active
1401	chr1	98661701	98760500	ENSG00000162627	SNX7	51375	25.2009	0.254559	0.0469206	5.42531	5.79e-08	1.21e-06	WT_active
1402	chr3	190852877	190892429	ENSG00000205835	GMNC	647309	8.43272	0.254756	0.0803592	3.17022	0.00152325	0.0165752	WT_active
1403	chr4	81030965	81057531	ENSG00000152785	BMP3	651	7.40327	0.255649	0.0883185	2.89462	0.00379612	0.0352204	WT_active
1404	chr7	94394561	94431232	ENSG00000164692	COL1A2	1278	8.71738	0.255685	0.0748782	3.41468	0.00063857	0.0079713	WT_active
1405	chr3	169966635	169998373	ENSG00000008952	SEC62	7095	6.71894	0.257161	0.0903246	2.84708	0.00441224	0.0394149	WT_active
1406	chr22	37180167	37199385	ENSG00000133466	C1QTNF6	114904	5.69333	0.259149	0.0963312	2.69019	0.00714122	0.0570744	WT_active
1407	chr8	52534037	52565507	ENSG00000196711	FAM150A	389658	7.80153	0.259372	0.082788	3.13297	0.00173047	0.0184132	WT_active
1408	chr3	123968521	123992178	ENSG00000065371	ROPN1	54763	6.84898	0.260377	0.0878308	2.96452	0.00303151	0.0291778	WT_active
1409	chr6	46652915	46678193	ENSG00000153291	SLC25A27	9481	6.45081	0.263439	0.0940271	2.80174	0.00508283	0.0436923	WT_active
1410	chr5	163460203	163491945	ENSG00000072571	HMMR	3161	6.12841	0.264249	0.0957961	2.75846	0.00580753	0.0485972	WT_active
1411	chr20	45607939	45631268	ENSG00000180205	WFDC9	259240	6.87915	0.264319	0.0831526	3.17872	0.00147927	0.016122	WT_active
1412	chrX	49303669	49319844	ENSG00000215274	GAGE10	102724473	5.0824	0.267557	0.108647	2.46264	0.0137919	0.0934893	WT_active
1413	chr9	120815496	120842984	ENSG00000095261	PSMD5	5711	6.84967	0.267883	0.0917142	2.92085	0.00349081	0.0328099	WT_active
1414	chr16	16232495	16294814	ENSG00000103226	NOMO3	408050	5.65013	0.268561	0.0927386	2.89589	0.00378081	0.0351235	WT_active
1415	chr8	95244919	95269201	ENSG00000156172	C8orf37	157657	5.50938	0.271817	0.0979934	2.77383	0.00554009	0.0467664	WT_active
1416	chr7	12211241	12243367	ENSG00000106460	TMEM106B	54664	5.895	0.272062	0.100687	2.70205	0.00689136	0.0554463	WT_active
1417	chr8	41261958	41309497	ENSG00000104332	SFRP1	6422	13.3949	0.272714	0.0691481	3.94392	8.02e-05	0.00123348	WT_active
1418	chr12	75391070	75432688	ENSG00000180481	GLIPR1L2	144321	9.07135	0.276584	0.074159	3.7296	0.00019178	0.00275407	WT_active
1419	chr15	43330674	43354555	ENSG00000168803	ADAL	161823	6.46652	0.277745	0.0889341	3.12304	0.00178993	0.0188925	WT_active
1420	chr12	65851340	65882167	ENSG00000197301	RP11-366L20.2	100129940	7.08198	0.281266	0.088407	3.18149	0.00146518	0.0160038	WT_active
1421	chr17	56834099	56869567	ENSG00000153933	DGKE	8526	7.84562	0.284909	0.0822934	3.46212	0.00053595	0.0068565	WT_active
1422	chr6	7590199	7611967	ENSG00000168566	SNRNP48	154007	4.8012	0.285479	0.112371	2.54052	0.0110688	0.0790836	WT_active
1423	chr5	100535305	100586741	ENSG00000174132	FAM174A	345757	11.8365	0.289766	0.0680877	4.25577	2.08e-05	0.00035673	WT_active
1424	chr4	182890060	182917936	ENSG00000129187	DCTD	1635	7.95121	0.290902	0.0873551	3.33011	0.00086811	0.0102762	WT_active
1425	chr4	169729465	169757953	ENSG00000056050	C4orf27	54969	7.10432	0.291207	0.087957	3.31079	0.00093032	0.0109051	WT_active
1426	chr3	42784298	42804531	ENSG00000181061	HIGD1A	25994	3.89843	0.29217	0.117942	2.47724	0.0132405	0.0906892	WT_active
1427	chr1	172532349	172611833	ENSG00000094975	SUCO	51430	16.2232	0.296396	0.0576011	5.14566	2.67e-07	5.35e-06	WT_active
1428	chr4	75479037	75514764	ENSG00000163743	RCHY1	25898	7.21189	0.297195	0.088296	3.3659	0.00076294	0.00914643	WT_active
1429	chr4	51993702	52017620	ENSG00000188993	LRRC66	339977	6.50315	0.299872	0.0864431	3.46901	0.00052238	0.00671272	WT_active
1430	chr14	30874514	30895065	ENSG00000100473	COCH	1690	4.84823	0.306829	0.106352	2.88504	0.00391366	0.0360097	WT_active
1431	chr12	76858715	76879060	ENSG00000175183	CSRP2	1466	6.07416	0.307314	0.0987167	3.11309	0.00185142	0.0193714	WT_active
1432	chr12	9827481	9845007	ENSG00000150045	KLRF1	51348	4.24022	0.308409	0.115802	2.66324	0.00773918	0.0607477	WT_active
1433	chr15	72398273	72408029	ENSG00000187806	TMEM202	338949	3.48431	0.321712	0.126914	2.53489	0.0112484	0.0800094	WT_active
1434	chr19	57697367	57709194	ENSG00000179909	ZNF154	7710	3.92342	0.32207	0.114138	2.82177	0.00477593	0.0418343	WT_active
1435	chr6	112087599	112102790	ENSG00000203778	FAM229B	619208	3.9744	0.325354	0.123526	2.63389	0.00844127	0.0646484	WT_active
1436	chr17	47200446	47223679	ENSG00000198336	MYL4	4635	7.43969	0.327843	0.0947307	3.46079	0.0005386	0.00688428	WT_active
1437	chr11	167784	207428	ENSG00000177951	BET1L	51272	9.66182	0.33151	0.0798548	4.15142	3.3e-05	0.00054697	WT_active
1438	chrX	55143102	55161310	ENSG00000182518	FAM104B	90736	4.65956	0.340239	0.115026	2.95793	0.00309714	0.0296708	WT_active
1439	chr20	31465506	31476757	ENSG00000180383	DEFB124	245937	3.28371	0.344339	0.138269	2.49035	0.0127616	0.0877729	WT_active
1440	chr1	65420587	65436007	ENSG00000213625	LEPROT	54741	3.32437	0.348106	0.138561	2.51229	0.011995	0.083933	WT_active
1441	chrX	17737449	17754988	ENSG00000047634	SCML1	6322	4.29803	0.358613	0.112196	3.19632	0.00139193	0.0153432	WT_active
1442	chr1	95234155	95247225	ENSG00000122481	RWDD3	25950	3.28098	0.370536	0.130562	2.838	0.00453969	0.0402977	WT_active
1443	chr21	30480048	30491985	ENSG00000244025	KRTAP19-3	337970	2.73168	0.377575	0.146311	2.58064	0.00986176	0.0727353	WT_active
1444	chr1	100719742	100739045	ENSG00000162692	VCAM1	7412	5.63589	0.381344	0.10067	3.78805	0.00015183	0.00222701	WT_active
1445	chr1	113878168	113887547	ENSG00000188761	BCL2L15	440603	2.56153	0.384698	0.1514	2.54094	0.0110554	0.0790356	WT_active
1446	chr16	21639537	21652660	ENSG00000140749	IGSF6	10261	3.25969	0.388917	0.130259	2.98571	0.00282917	0.0274317	WT_active
1447	chr8	63015079	63039171	ENSG00000137563	GGH	8836	5.81757	0.410769	0.102906	3.99171	6.56e-05	0.00102471	WT_active
1448	chr17	6643315	6651634	ENSG00000108590	MED31	51003	2.43964	0.436555	0.165555	2.63692	0.00836622	0.0642406	WT_active
1449	chr6	8413068	8435483	ENSG00000124786	SLC35B3	51000	4.15214	0.448219	0.107024	4.18803	2.81e-05	0.00047119	WT_active
1450	chr3	48293264	48301685	ENSG00000172113	NME6	10201	2.62139	0.453617	0.147322	3.07908	0.00207642	0.0212626	WT_active
1451	chrX	49687450	49695993	ENSG00000068985	PAGE1	8712	2.22245	0.459394	0.168356	2.7287	0.00635838	0.0522365	WT_active
1452	chr6	31718594	31726714	ENSG00000204420	C6orf25	80739	3.27717	0.474928	0.138377	3.43212	0.00059889	0.00753468	WT_active
1453	chr4	41981696	41986467	ENSG00000182308	DCAF4L1	285429	1.63136	0.513508	0.193044	2.66005	0.00781284	0.0611207	WT_active
1454	chr17	41420753	41424523	ENSG00000108417	KRT37	8688	1.72294	0.615553	0.198947	3.09405	0.00197443	0.0203629	WT_active

## Sheet: Table S2c
Table S2C. List of Gene Sets over-represented in C7 (615 genes inferred, using scNOVA, to be upregulated compared to RPE-1).
Adjusted p-value was calculated based on one-sided hypergeometric test followed by Benjamini Hochberg multiple correction.
Term	Overlap	P-value	Adjusted P-value	Odds Ratio	Combined Score	Genes	GeneSets
Carcinoma	408/11318	3.34e-07	0.00022	1.5311	22.8327	CYFIP1;ANKLE2;TRIO;GLDC;IPP;ENO2;RRP9;GLS;MYLK;CREB3L3;CREB3L1;PSMD3;PKNOX1;SAMD11;CCBE1;DNAAF1;ZFYVE20;HDGFRP2;PRKCA;HSPG2;ZSCAN21;NUP98;PRR12;ZNF276;EXD3;CTBP1;AGAP3;WDR62;ZNF24;IQGAP3;PRKCZ;SLC5A5;C12ORF56;RNF216;HOXC4;PIP5K1C;ZBTB7A;HOXC6;JAG2;ABCA3;STARD10;LARP7;TRIP4;ABCA7;LARP4;ELL2;POU6F1;EHD2;SLC6A6;HNRNPM;TBL2;NPLOC4;FASN;OGDH;GTF2IRD1;ZNF132;ZNF253;ARF1;KCNC3;ZNF490;MTMR14;ARPC1A;LPCAT…	Jensen_DISEASES
Williams-Beuren syndrome	8/45	6.03e-05	0.0198238	6.89185	66.9676	CLIP2;MLXIPL;WBSCR17;BCL7B;GTF2IRD1;ZNF24;BAZ1B;GTF2I	Jensen_DISEASES
Epithelial Mesenchymal Transition	17/200	0.000157	0.00770401	2.98293	26.124	PDGFRB;TPM4;BDNF;TPM1;MMP3;TNC;PLOD1;ENO2;THBS1;MYLK;CXCL12;COL5A1;GPC1;SPP1;PMP22;FLNA;COLGALT1	MSigDB_Hallmark_2020
Mitotic Spindle	16/199	0.000453	0.00782543	2.80278	21.5781	TRIO;MYO9B;ACTN4;KLC1;ARHGAP4;CLIP2;CLIP1;CDC42EP4;NUSAP1;CDK1;FLNA;MYH9;FLNB;PCNT;MARK4;BCAR1	MSigDB_Hallmark_2020
Apical Junction	16/200	0.000479	0.00782543	2.7874	21.3057	ACTN1;ATP1A3;ICAM5;ACTN4;BAIAP2;ACTB;ICAM1;CLDN4;CDH4;PPP2R2C;TSPAN4;CERCAM;MYH9;MADCAM1;IKBKG;CDH15	MSigDB_Hallmark_2020
Reactive Oxygen Species Pathway	7/49	0.000703	0.0086091	5.30236	38.4976	NQO1;G6PD;ABCC1;SBNO2;TXNRD1;GSR;ERCC2	MSigDB_Hallmark_2020
Cholesterol Homeostasis	8/74	0.00193287	0.0189421	3.85782	24.1066	FADS2;ATXN2;MVK;GLDC;FASN;CLU;LDLR;S100A11	MSigDB_Hallmark_2020
Glycolysis	14/200	0.00366525	0.0299328	2.40447	13.4863	G6PD;IDUA;BIK;TALDO1;ENO1;PLOD1;ENO2;CACNA1H;COL5A1;GPC1;CDK1;SLC25A10;PGLS;AGRN	MSigDB_Hallmark_2020

## Sheet: Table S2d
Table S2D. List of genes inferred to be changing in activity when comparing the chr19 deletion clone with the remainder of cells in NA12878, using scNOVA
Adjusted p-value was calculated based on two-sided Wald test followed by Benjamini Hochberg multiple correction.
Rank	chr	str	end	name	Symbol	EntrezID	baseMean	log2FoldChange	lfcSE	stat	pvalue	padj	NO	Gene activity in SV subclone
1	chr8	139730343	140458579	ENSG00000167632	TRAPPC9	83696	344.389	0.383692	0.063958	-5.99916	1.98e-09	1.39e-05	Up	Down
2	chr18	10666483	11148762	ENSG00000154864	PIEZO2	63895	151.182	0.248563	0.051708	-4.80707	1.53e-06	0.004294	Up	Down
3	chr10	49455368	49539538	ENSG00000225830	ERCC6	2074	30.9876	-0.417368	0.100995	4.13257	3.59e-05	0.062862	Down	Up

## Sheet: Table S2e
Table S2E. List of genes inferred to be changing in activity when comparing major and minor clone in NA20509
Adjusted p-value was calculated based on two-sided Wald test followed by Benjamini Hochberg multiple correction.
Rank	chr	start	end	name	Symnbol	EntrezID	baseMean	log2FoldChange	lfcSE	stat	pvalue	padj	NO	Gene activity in SV subclone
1	chr13	44988529	44990529	ENSG00000133114	GPALPP1	55425	10.9209	-0.862388	0.228393	-3.77589	0.00015943	0.020098	Down	Up
2	chr22	43811337	43813337	ENSG00000186976	EFCAB6	64800	67.9192	0.439165	0.119494	3.67522	0.00023765	0.0274076	Up	Down
3	chr20	13783950	13785950	ENSG00000101247	NDUFAF5	79133	8.66487	-0.963458	0.266765	-3.61164	0.00030427	0.0333256	Down	Up
4	chr20	35225654	35227654	ENSG00000125966	MMP24	10893	14.9532	-0.696152	0.195013	-3.56977	0.00035729	0.0365413	Down	Up
5	chr18	157383	159383	ENSG00000101557	USP14	9097	10.6027	-0.81962	0.235561	-3.47944	0.00050246	0.0456798	Down	Up
6	chr7	725701	727701	ENSG00000164818	HEATR2	54919	13.0383	0.958139	0.275857	3.47332	0.00051406	0.0456798	Up	Down
7	chr14	50531509	50533509	ENSG00000198513	ATL1	51062	22.6921	0.644972	0.193996	3.32467	0.00088524	0.0678975	Up	Down
8	chr11	57323952	57325952	ENSG00000149115	TNKS1BP1	85456	6.88363	-1.01644	0.312985	-3.24756	0.00116401	0.0819417	Down	Up
9	chr14	64504213	64506213	ENSG00000089775	ZBTB25	7597	12.5955	0.886243	0.272148	3.25647	0.00112806	0.0819417	Up	Down
10	chr3	3125916	3127916	ENSG00000072756	TRNT1	51095	5.68245	1.36373	0.419188	3.25326	0.0011409	0.0819417	Up	Down
11	chr4	78550519	78552519	ENSG00000138772	ANXA3	306	16.014	0.805193	0.247874	3.2484	0.00116057	0.0819417	Up	Down
12	chr7	139339359	139341359	ENSG00000146963	C7orf55-LUC7L2	100996928	15.1518	-0.621045	0.192295	-3.22965	0.00123943	0.0860487	Down	Up
13	chr10	96358365	96360365	ENSG00000197430	OPALIN	93377	4.62081	1.55398	0.484934	3.20451	0.00135291	0.0880051	Up	Down
14	chr17	69326244	69328244	ENSG00000154265	ABCA5	23461	14.9728	0.704663	0.219456	3.21096	0.00132293	0.0880051	Up	Down
15	chr7	139340360	139342360	ENSG00000269955	LUC7L2	51631	14.7432	-0.618739	0.193514	-3.19739	0.00138676	0.0889578	Down	Up
16	chr3	51941345	51943345	ENSG00000041880	PARP3	10039	1.46699	3.23373	1.01688	3.18005	0.00147247	0.0922722	Up	Down
17	chr11	14642723	14644723	ENSG00000152270	PDE3B	5140	52.8485	0.372241	0.117492	3.16822	0.00153377	0.0944748	Up	Down
18	chr6	42878618	42880618	ENSG00000146223	RPL7L1	285855	1.61671	2.68656	0.853385	3.14812	0.00164325	0.098969	Up	Down

## Sheet: Table S2f
Table S2F. List of genes inferred to be changing in activity in a haplotype-specific manner in AML_1
Adjusted p-value was calculated based on two-sided wilcoxon ranksum test followed by Benjamini Hochberg multiple correction.
							Haplotype comparison SV/WT (before Tr breakpoint), LRT, generalized linear model								Haplotype comparison SV/WT (before Tr breakpoint), wilcox ranksum test
Rank	chr	str	end	name	Symbol	EntrezID	median_wt	median_sv	log2FC	pvalue	median_all	var	p.adjust	Active_haplotype	median_H1	median_H2	log2FC	pvalue	median_all	var	p.adjust	Active_haplotype
1	chr7	75027122	75074228	ENSG00000274523	WBSCR16	81554	0	4.88774	4.88774	2.66e-29	2.49002	17.4622	1.8403e-26	H1	0	4.88774	4.88774	0.000726514	2.49002	17.4622	0.00333463	H1
2	chr19	16134028	16158575	ENSG00000196684	HSH2D	84941	3.54042	0	-3.54042	8.06e-08	2.64834	7.67723	4.5923e-05	H2	3.54042	0	-3.54042	0.000726514	2.64834	7.67723	0.00333463	H2
3	chr11	62856102	62888875	ENSG00000168003	SLC3A2	6520	3.43576	2.52769	-0.908063	6.03e-06	2.94285	7.39055	0.00324481	H2	3.43576	2.52769	-0.908063	0.00103904	2.94285	7.39055	0.00333463	H2
4	chr19	43727992	43754990	ENSG00000105771	SMG9	56006	4.01868	2.61819	-1.40048	3.82e-05	3.30364	7.99128	0.019474	H2	4.01868	2.61819	-1.40048	0.00151574	3.30364	7.99128	0.00333463	H2
5	chr9	98069275	98119212	ENSG00000106785	TRIM14	9830	4.17029	3.08403	-1.08626	7.71e-05	3.66777	11.1088	0.0355615	H2	4.17029	3.08403	-1.08626	0.00133205	3.66777	11.1088	0.00333463	H2
6	chr9	35792154	35809732	ENSG00000159899	NPR2	4882	1.20352	3.67623	2.4727	9.37e-05	2.85247	8.16584	0.0412535	H1	1.20352	3.67623	2.4727	0.00265603	2.85247	8.16584	0.00365204	H1
7	chr20	44885676	44908532	ENSG00000166913	YWHAB	7529	3.63135	2.78402	-0.847325	0.00012905	3.17643	6.73708	0.0520832	H2	3.63135	2.78402	-0.847325	0.00237684	3.17643	6.73708	0.00365204	H2
8	chr2	73233420	73253021	ENSG00000135624	CCT7	10574	0	4.14633	4.14633	0.00015163	2.80499	10.3257	0.0587468	H1	0	4.14633	4.14633	0.00669228	2.80499	10.3257	0.00669228	H1
9	chr8	67173511	67343677	ENSG00000066777	ARFGEF1	10565	5.31852	5.70301	0.384489	0.00022656	5.61964	20.4857	0.0812781	WT	5.31852	5.70301	0.384489	0.00663338	5.61964	20.4857	0.00669228	WT
10	chr11	57484534	57515786	ENSG00000149150	SLC43A1	8501	4.2563	2.59721	-1.6591	0.00026887	3.89305	10.3784	0.0898012	H2	4.2563	2.59721	-1.6591	0.00299796	3.89305	10.3784	0.00366417	H2
11	chr8	91954967	92103286	ENSG00000079102	RUNX1T1	862	5.6462	4.8346	-0.811599	0.00026557	5.25927	19.6677	0.0898012	Tr	5.6462	4.8346	-0.811599	0.00248664	5.25927	19.6677	0.00365204	Tr

## Sheet: Table S2g1
Table S2G_1. List of genes inferred to be changing in CLL_24 cells with 10q deletion (11 cells) vs. Normal (75 cells), using scNOVA (i.e. performing an analysis of cells with vs. cells without a Del event intersecting the 'minimal region')
Adjusted p-value was calculated based on two-sided Wald test followed by Benjamini Hochberg multiple correction.
Rank	chr	start	end	name	gname	EntrezID	baseMean	log2FoldChange	lfcSE	stat	pvalue	padj	NO	Gene activity in SV subclone
1	chr19	10717079	10719079	ENSG00000079805	DNM2	1785	38.5924	-0.521808	0.133215	-3.91704	8.96e-05	0.050209	Down	Up
2	chr1	167165479	167167479	ENSG00000143167	GPA33	10223	53.6997	0.293587	0.0766039	3.83253	0.00012683	0.062821	Up	Down
3	chr5	95554074	95556074	ENSG00000164291	ARSK	153642	15.6496	-0.65391	0.17065	-3.83188	0.00012717	0.062821	Down	Up

## Sheet: Table S2g2
Table S2G_2. List of genes inferred to be changing in CLL_24 cells with 10q deletion (11 cells) vs. Normal (75 cells), using alternative mode of scNOVA with PLS-DA
Considering the 10q24.32 deletion subclones were seen at low-frequency (CF ≤3.5%), we applied the alternative mode of scNOVA (PLS-DA-based; Methods).
Rank	chr	start	end	name	gname	EntrezID	CV	log2FoldChange	pvalue	padj	NO	Gene activity in SV subclone
1	chr3	126523283	126525283	ENSG00000180767	CHST13	166012	0.270811	-1.30005	1.89715e-06	0	Down	Up
2	chr6	73451276	73453276	ENSG00000164430	MB21D1	115004	0.211187	-1.02172	1.65172e-05	0	Down	Up
3	chr11	27362868	27364868	ENSG00000109881	CCDC34	91057	0.220443	-1.02015	1.58754e-05	0	Down	Up
4	chr22	41204205	41206205	ENSG00000100395	L3MBTL2	83746	0.194199	-1.00153	7.22595e-07	0	Down	Up
5	chrX	153933999	153935999	ENSG00000089820	ARHGAP4	393	0.225203	-0.974939	0.000116921	0.02	Down	Up
6	chr4	56434615	56436615	ENSG00000128059	PPAT	5471	0.209617	-0.923653	5.3097e-05	0.01	Down	Up
7	chr15	91021603	91023603	ENSG00000184056	VPS33B	26276	0.20541	-0.904471	1.62828e-05	0	Down	Up
8	chr15	40404795	40406795	ENSG00000128928	IVD	3712	0.197113	-0.900017	1.67353e-05	0	Down	Up
9	chr7	30133810	30135810	ENSG00000180354	MTURN	222166	0.191275	-0.889191	4.59666e-05	0.01	Down	Up
10	chr2	121736103	121738103	ENSG00000211460	TSN	7247	0.23368	-0.85137	0.00140786	0.08	Down	Up
11	chr22	49826512	49828512	ENSG00000100425	BRD1	23774	0.196336	-0.849228	0.000975145	0.06	Down	Up
12	chr5	140592752	140594752	ENSG00000113108	APBB3	10307	0.191148	-0.834288	0.000334136	0.03	Down	Up
13	chr2	37230713	37232713	ENSG00000115816	CEBPZ	10153	0.253496	-0.815312	0.00173583	0.09	Down	Up
14	chr10	70232911	70234911	ENSG00000180817	PPA1	5464	0.198508	-0.80943	0.000127096	0.02	Down	Up
15	chr1	157699857	157701857	ENSG00000160856	FCRL3	115352	0.226243	-0.807759	0.000992514	0.06	Down	Up
16	chr11	206428	208428	ENSG00000177951	BET1L	51272	0.201201	-0.793553	0.000298385	0.03	Down	Up
17	chr3	129160293	129162293	ENSG00000240682	ISY1	57461	0.19144	-0.788495	0.000398799	0.04	Down	Up
18	chr19	47348281	47350281	ENSG00000134815	DHX34	9704	0.195185	-0.773931	0.000817958	0.06	Down	Up
19	chr13	49584583	49586583	ENSG00000136144	RCBTB1	55213	0.152894	-0.764961	2.44707e-05	0.01	Down	Up
20	chr19	57888074	57890074	ENSG00000204514	ZNF814	730051	0.170889	-0.759047	0.000142386	0.02	Down	Up
21	chr7	76358031	76360031	ENSG00000170027	YWHAG	7532	0.208629	-0.756046	0.00161716	0.09	Down	Up
22	chr3	50225292	50227292	ENSG00000114353	GNAI2	2771	0.19556	-0.746067	0.00144417	0.08	Down	Up
23	chr6	168318754	168320754	ENSG00000164488	DACT2	168002	0.155786	-0.731734	5.02874e-05	0.01	Down	Up
24	chr3	55489539	55491539	ENSG00000114251	WNT5A	7474	0.209287	-0.718683	0.00201429	0.1	Down	Up
25	chr16	88784211	88786211	ENSG00000103335	PIEZO1	9780	0.153492	-0.714108	0.000800935	0.06	Down	Up
26	chr21	43718094	43720094	ENSG00000160209	PDXK	8566	0.140591	-0.703382	6.02909e-05	0.01	Down	Up
27	chr5	160118423	160120423	ENSG00000170234	PWWP2A	114825	0.152131	-0.699551	0.000543325	0.05	Down	Up
28	chr1	31763893	31765893	ENSG00000121753	BAI2	576	0.14143	-0.695013	0.000135493	0.02	Down	Up
29	chr17	59219467	59221467	ENSG00000153982	GDPD1	284161	0.162797	-0.694456	0.000621198	0.05	Down	Up
30	chr5	95554074	95556074	ENSG00000164291	ARSK	153642	0.103078	-0.687435	1.15731e-08	0	Down	Up
31	chr2	32264854	32266854	ENSG00000091106	NLRC4	58484	0.154492	-0.675896	0.000871362	0.06	Down	Up
32	chrX	119692370	119694370	ENSG00000125354	38961	23157	0.138783	-0.674124	0.00102849	0.06	Down	Up
33	chr15	75711848	75713848	ENSG00000173546	CSPG4	1464	0.16062	-0.673144	0.000320681	0.03	Down	Up
34	chr3	100400398	100402398	ENSG00000154174	TOMM70A	9868	0.165288	-0.671373	0.000498914	0.04	Down	Up
35	chr16	87868488	87870488	ENSG00000103257	SLC7A5	8140	0.166489	-0.655961	0.001	0.06	Down	Up
36	chr1	45749650	45751650	ENSG00000197429	IPP	3652	0.15444	-0.647418	0.000885654	0.06	Down	Up
37	chr10	987019	989019	ENSG00000107937	GTPBP4	23560	0.171098	-0.646624	0.000405989	0.04	Down	Up
38	chr4	75901571	75903571	ENSG00000156194	PPEF2	5470	0.0946252	-0.619715	2.96829e-08	0	Down	Up
39	chr9	127450486	127452486	ENSG00000148356	LRSAM1	90678	0.143907	-0.615924	0.000987489	0.06	Down	Up
40	chr11	57741163	57743163	ENSG00000254732	RP11-691N7.6	NaN	0.123437	-0.607576	0.000287935	0.03	Down	Up
41	chr20	43666019	43668019	ENSG00000101057	MYBL2	4605	0.166898	-0.604951	0.00145009	0.08	Down	Up
42	chr2	207624928	207626928	ENSG00000144401	METTL21A	151194	0.161008	-0.602547	0.00104413	0.06	Down	Up
43	chr12	111404948	111406948	ENSG00000111252	SH2B3	10019	0.115745	-0.588326	0.000102458	0.02	Down	Up
44	chr5	116021391	116023391	ENSG00000268714	CTD-2287O16.3	NaN	0.117575	-0.562881	7.31639e-05	0.01	Down	Up
45	chr16	87333273	87335273	ENSG00000131152	RP11-178L8.4	NaN	0.138957	-0.55472	0.00165904	0.09	Down	Up
46	chr6	99520728	99522728	ENSG00000123552	USP45	85015	0.0862204	-0.553873	2.73133e-06	0	Down	Up
47	chr3	197028816	197030816	ENSG00000163975	MFI2	4241	0.108789	-0.551688	0.000123574	0.02	Down	Up
48	chr17	30235002	30237002	ENSG00000108576	SLC6A4	6532	0.111944	-0.547419	0.00023303	0.03	Down	Up
49	chr12	113135239	113137239	ENSG00000111344	RASAL1	8437	0.127428	-0.544933	0.00112372	0.07	Down	Up
50	chr15	41407408	41409408	ENSG00000137815	RTF1	23168	0.107006	-0.529938	0.000265047	0.03	Down	Up
51	chr3	44974241	44976241	ENSG00000075914	EXOSC7	23016	0.097572	-0.522725	0.000386359	0.04	Down	Up
52	chr9	90800787	90802787	ENSG00000165025	SYK	6850	0.0888094	-0.519751	0.000170201	0.02	Down	Up
53	chr19	10717079	10719079	ENSG00000079805	DNM2	1785	0.0734498	-0.517233	6.81941e-06	0	Down	Up
54	chr3	9748944	9750944	ENSG00000114026	OGG1	4968	0.116215	-0.512356	0.000774596	0.06	Down	Up
55	chr1	19250552	19252552	ENSG00000127463	EMC1	23065	0.126351	-0.502705	0.00200167	0.1	Down	Up
56	chr1	206634536	206636536	ENSG00000143479	DYRK3	8444	0.10335	-0.499673	0.000433516	0.04	Down	Up
57	chr17	82697728	82699728	ENSG00000141542	RAB40B	10966	0.108352	-0.499468	0.000412433	0.04	Down	Up
58	chr15	42272663	42274663	ENSG00000103978	TMEM87A	25963	0.104861	-0.487993	0.0012577	0.07	Down	Up
59	chr3	128680075	128682075	ENSG00000163902	RPN1	6184	0.101882	-0.470966	0.00179974	0.09	Down	Up
60	chr10	100734603	100736603	ENSG00000075891	PAX2	5076	0.0630208	-0.468977	3.65423e-06	0	Down	Up
61	chr17	5281265	5283265	ENSG00000029725	RABEP1	9135	0.0802639	-0.467437	6.18753e-05	0.01	Down	Up
62	chr17	6830761	6832761	ENSG00000167858	TEKT1	83659	0.104892	-0.464318	7.04066e-05	0.01	Down	Up
63	chr4	186554328	186556328	ENSG00000272297	RP11-215A19.2	NaN	0.0680397	-0.460717	7.56261e-05	0.01	Down	Up
64	chr3	195910945	195912945	ENSG00000061938	TNK2	10188	0.109306	-0.45976	0.001464	0.08	Down	Up
65	chr5	75610459	75612459	ENSG00000189045	ANKDD1B	728780	0.0869176	-0.456259	0.000156171	0.02	Down	Up
66	chr7	974599	976599	ENSG00000240230	COX19	90639	0.0843488	-0.456225	0.000268325	0.03	Down	Up
67	chr10	73167166	73169166	ENSG00000138286	FAM149B1	317662	0.075305	-0.45214	3.60063e-05	0.01	Down	Up
68	chr12	70241994	70243994	ENSG00000111596	CNOT2	4848	0.0897917	-0.444856	0.00185981	0.1	Down	Up
69	chr5	97141872	97143872	ENSG00000145721	LIX1	167410	0.0856311	-0.422302	0.000225564	0.03	Down	Up
70	chr16	69564094	69566094	ENSG00000102908	NFAT5	10725	0.0759576	-0.421348	0.00042934	0.04	Down	Up
71	chr10	73247862	73249862	ENSG00000213551	DNAJC9	23234	0.0755681	-0.420382	0.000102412	0.02	Down	Up
72	chr9	99820855	99822855	ENSG00000119508	NR4A3	8013	0.0870225	-0.414718	0.000595392	0.05	Down	Up
73	chr11	73786316	73788316	ENSG00000175581	MRPL48	51642	0.0789592	-0.412653	0.000866303	0.06	Down	Up
74	chr20	64047758	64049758	ENSG00000196700	ZNF512B	57473	0.0911103	-0.411621	0.00184905	0.1	Down	Up
75	chr1	28811142	28813142	ENSG00000116329	OPRD1	4985	0.0726341	-0.407697	0.000208725	0.02	Down	Up
76	chr15	40216428	40218428	ENSG00000259288	PAK6	106821730	0.0716179	-0.396149	0.000275722	0.03	Down	Up
77	chr16	25110729	25112729	ENSG00000205629	LCMT1	51451	0.0730744	-0.385594	0.000283827	0.03	Down	Up
78	chr15	31325855	31327855	ENSG00000169926	KLF13	51621	0.0662246	-0.38491	0.00064402	0.05	Down	Up
79	chr5	79235189	79237189	ENSG00000152409	JMY	133746	0.0738651	-0.377847	0.00151637	0.08	Down	Up
80	chr4	184825818	184827818	ENSG00000151726	ACSL1	2180	0.070391	-0.371153	0.000601204	0.05	Down	Up
81	chr4	143335762	143337762	ENSG00000109458	GAB1	2549	0.0588753	-0.35862	0.000337343	0.03	Down	Up
82	chr15	41115354	41117354	ENSG00000128908	INO80	54617	0.0599577	-0.346102	0.000778685	0.06	Down	Up
83	chr17	19866936	19868936	ENSG00000083290	ULK2	9706	0.0636354	-0.345707	0.000837183	0.06	Down	Up
84	chr8	55878813	55880813	ENSG00000254087	LYN	4067	0.0614792	-0.336424	0.00160397	0.09	Down	Up
85	chr15	72374981	72376981	ENSG00000260729	RP11-106M3.2	NaN	0.0629966	-0.334062	0.00100899	0.06	Down	Up
86	chr15	42919809	42921809	ENSG00000128881	TTBK2	146057	0.0424763	-0.329448	9.745e-06	0	Down	Up
87	chr2	240905330	240907330	ENSG00000226321	AC104809.3	728763	0.0612414	-0.3275	0.000569922	0.05	Down	Up
88	chr4	186725722	186727722	ENSG00000083857	FAT1	2195	0.045198	-0.322513	3.49938e-05	0.01	Down	Up
89	chr4	13483365	13485365	ENSG00000157869	RAB28	9364	0.0563477	-0.320012	0.000558714	0.05	Down	Up
90	chr18	79394856	79396856	ENSG00000131196	NFATC1	4772	0.0588052	-0.311201	0.00189765	0.1	Down	Up
91	chr15	67062763	67064763	ENSG00000166949	SMAD3	4088	0.0442167	-0.258658	0.00134629	0.08	Down	Up
92	chr11	44094549	44096549	ENSG00000151348	EXT2	2132	0.040495	-0.253022	0.00112472	0.07	Down	Up
93	chr21	45642694	45644694	ENSG00000183570	PCBP3	54039	0.0288288	-0.200595	0.0010505	0.06	Down	Up
94	chr22	33921841	33923841	ENSG00000133424	LARGE	9215	0.0161115	-0.146394	0.000172811	0.02	Down	Up
95	chr12	43834967	43836967	ENSG00000139173	TMEM117	84216	0.0195392	0.148732	0.00120931	0.07	Up	Down
96	chr5	14142702	14144702	ENSG00000038382	TRIO	7204	0.0243587	0.190605	0.000420105	0.04	Up	Down
97	chr3	151084697	151086697	ENSG00000144893	MED12L	116931	0.0269068	0.194011	0.000990951	0.06	Up	Down
98	chr4	94756968	94758968	ENSG00000138696	BMPR1B	658	0.0266256	0.198033	0.000570044	0.05	Up	Down
99	chr3	49553489	49555489	ENSG00000164061	BSN	8927	0.0393563	0.232965	0.00106584	0.06	Up	Down
100	chr5	27120150	27122150	ENSG00000113100	CDH9	1007	0.0437447	0.27463	0.000745976	0.06	Up	Down
101	chr14	85529144	85531144	ENSG00000185070	FLRT2	23768	0.0474909	0.275738	0.000922553	0.06	Up	Down
102	chrX	53685729	53687729	ENSG00000086758	HUWE1	10075	0.042385	0.281001	0.00015933	0.02	Up	Down
103	chr5	41260438	41262438	ENSG00000039537	C6	729	0.0538634	0.309609	0.000788831	0.06	Up	Down
104	chr7	92245234	92247234	ENSG00000001629	ANKIB1	54467	0.0557624	0.312558	0.00161216	0.09	Up	Down
105	chr1	167165479	167167479	ENSG00000143167	GPA33	10223	0.0391042	0.315139	1.02539e-06	0	Up	Down
106	chr2	213151427	213153427	ENSG00000030419	IKZF2	22807	0.0507406	0.323422	0.000197145	0.02	Up	Down
107	chr1	117366449	117368449	ENSG00000198162	MAN1A2	10905	0.056061	0.340334	0.000569327	0.05	Up	Down
108	chr1	152736518	152738518	ENSG00000196734	LCE1B	353132	0.0583291	0.354454	0.000165376	0.02	Up	Down
109	chr6	26122904	26124904	ENSG00000276410	HIST1H2BB	3018	0.0802393	0.39859	0.00130029	0.08	Up	Down
110	chr14	77422517	77424517	ENSG00000165555	NOXRED1	122945	0.125317	0.488169	0.000939266	0.06	Up	Down
111	chr11	88174467	88176467	ENSG00000123892	RAB38	23682	0.0839391	0.48914	5.33127e-05	0.01	Up	Down
112	chr6	96836463	96838463	ENSG00000112218	GPR63	81491	0.120213	0.503289	0.00177596	0.09	Up	Down
113	chr1	37594935	37596935	ENSG00000134697	GNL2	29889	0.127792	0.520899	0.000393184	0.04	Up	Down
114	chr4	82429562	82431562	ENSG00000145293	ENOPH1	58478	0.128084	0.619805	9.26976e-06	0	Up	Down
115	chr10	80406829	80408829	ENSG00000122378	FAM213A	84293	0.167325	0.690373	0.000843556	0.06	Up	Down

[truncated: 29 more sheets: Table S2g3, Table S2g4, Table S2g5, Table S2h, Table S3a, Table S3b, Table S3c, Table S3d, Table S3e, Table S3f, Table S4a, Table S4b, Table S4c, Table S4d, Table S5, Table S6, Table S7, Table S8, Table S9, Table S10 …]
